# Supplementary material for: Sex-based differences in sub-technique selection during an international classical cross-country skiing competition
Source: PLoS One. 2020 Sep 29;15(9):e0239862. doi: 10.1371/journal.pone.0239862 (PMC7523995; doi:10.1371/journal.pone.0239862)
Supplement: S2 Data — (XLSX) [file pone.0239862.s002.xlsx]

## Sheet: Total
ID	Sub-techniques	Sex	#Cycles	Time	Distance	%time	%distance	Speed	Incline	CL	CR
1	DIA	M	964	421.75	1358.79	27.6579	14.7866	3.17321	7.4869	2.75986	1.1548
6	DIA	M	1113	527.78	1802.04	34.1997	19.5915	3.33028	6.99012	3.19017	1.06183
8	DIA	M	1025	465.42	1482.61	29.5788	16.129	3.15387	7.31766	2.85964	1.10377
11	DIA	M	963	434.21	1438.91	28.1465	15.6432	3.2575	7.31616	2.93107	1.11842
13	DIA	M	885	414.66	1322.72	26.9459	14.3746	3.12878	7.59211	2.93455	1.07484
16	DIA	M	974	435.85	1379.16	28.0392	14.9657	3.11067	7.54227	2.76114	1.13139
24	DIA	M	1084	480.85	1563.83	30.5521	16.9747	3.20053	7.15589	2.84146	1.1329
25	DIA	M	869	419.51	1334.89	27.0108	14.5201	3.12193	7.61286	3.00474	1.04689
26	DIA	W	1627	771.39	2477.11	44.4787	26.9272	3.15935	6.17601	3.00606	1.05977
27	DIA	W	1650	757.93	2280.44	42.7193	24.826	2.93771	6.32983	2.73264	1.09245
28	DIA	W	1608	764.89	2289.36	42.4543	24.8899	2.93339	6.3565	2.81443	1.0559
29	DIA	W	1683	849.6	2668.68	47.6247	29.0933	3.0797	6.04979	3.13776	0.993815
30	DIA	W	2248	1017.24	3126.75	53.9418	33.9822	3.031	5.58615	2.75307	1.10886
31	DIA	W	1854	884.05	2441.26	45.8665	26.5516	2.71476	6.31169	2.60409	1.05166
32	DIA	W	1584	730.83	2068.41	39.5929	22.4618	2.77297	6.64295	2.57279	1.08899
33	DIA	W	1573	706.42	2145.66	40.0662	23.3517	2.99284	6.48355	2.69509	1.11687
1	DK	M	23	25.23	96.1004	1.65456	1.04578	3.76472	4.78175	4.62111	0.815217
6	DK	M	83	100.43	430.997	6.50778	4.68574	4.28945	2.28832	5.51124	0.779221
8	DK	M	62	71.47	287.504	4.54213	3.12769	4.05422	2.5758	5.19503	0.78007
11	DK	M	16	19.51	84.88	1.26468	0.922775	4.36406	1.26639	5.54236	0.787402
13	DK	M	45	55.19	215.374	3.58642	2.34056	3.8433	3.65955	4.98212	0.772358
16	DK	M	112	129.5	536.069	8.33103	5.81704	4.16969	3.13329	5.24126	0.796196
24	DK	M	70	73.37	295.52	4.66176	3.20774	4.01492	3.0045	4.64414	0.865365
25	DK	M	25	25.82	100.867	1.66246	1.09718	3.78393	4.01774	4.87146	0.776398
26	DK	W	23	27.17	103.847	1.56664	1.12885	3.79366	2.32709	4.83358	0.784034
27	DK	W	80	88.1	330.799	4.96559	3.60125	3.73802	2.63652	4.42883	0.84317
28	DK	W	110	117.4	466.799	6.51614	5.07504	3.99706	2.0341	4.58556	0.873418
29	DK	W	78	91.09	371.412	5.10608	4.04904	4.09659	1.27956	5.02864	0.81488
30	DK	W	69	74.6	301.344	3.95586	3.27508	4.05168	1.06653	4.83239	0.835849
31	DK	W	81	95.26	352.891	4.94231	3.83811	3.73041	1.61748	4.81733	0.773242
32	DK	W	148	162.34	621.444	8.79482	6.74855	3.84548	2.389	4.48468	0.857988
33	DK	W	64	68.32	255.928	3.87493	2.78532	3.73504	2.51882	4.18507	0.890973
1	DP	M	752	738.82	4151.09	48.451	45.1729	5.49159	1.84026	5.38629	1.02137
6	DP	M	653	588.33	3549.14	38.1233	38.5857	5.83501	1.11232	5.29581	1.11449
8	DP	M	617	641.91	3499.92	40.7953	38.0748	5.34174	1.85611	5.60839	0.956755
11	DP	M	815	740.85	4103.46	48.0236	44.6108	5.40959	1.82234	4.90981	1.1042
13	DP	M	702	701.52	3864.48	45.587	41.9971	5.42556	1.93087	5.39088	1.01
16	DP	M	646	637.44	3675.58	41.008	39.8848	5.62983	1.5224	5.5822	1.01608
24	DP	M	769	696.73	4059	44.2686	44.0586	5.64591	1.35703	5.14786	1.10639
25	DP	M	697	718.01	3812.33	46.2302	41.4683	5.19783	2.03846	5.40074	0.967804
26	DP	W	614	591.07	3294	34.0814	35.8072	5.48452	0.404658	5.31909	1.03437
27	DP	W	679	629.62	3645.8	35.4873	39.6901	5.6494	0.29015	5.30303	1.07751
28	DP	W	580	530.15	2829.34	29.4253	30.7606	5.21692	0.838944	4.79966	1.0968
29	DP	W	553	511.33	2976.85	28.6628	32.4529	5.60392	0.0929826	5.19688	1.0868
30	DP	W	545	531.28	3294	28.1725	35.8	6.17421	-0.989513	6.12525	1.01354
31	DP	W	516	512.31	2552.68	26.5798	27.7635	4.86919	1.02544	4.84799	1.00604
32	DP	W	710	622.8	3475.44	33.7404	37.7414	5.47555	0.477357	4.82921	1.14619
33	DP	W	730	623.58	3369.77	35.3678	36.6739	5.34444	0.85735
1	Other	M	27	339.08	3583.35	22.2365	38.9947	9.74284	-4.27768
6	Other	M	25	326.69	3415.89	21.1692	37.137	9.53334	-3.74639
8	Other	M	31	394.69	3922.18	25.0837	42.6685	8.42359	-3.59222
11	Other	M	26	348.11	3571.09	22.5653	38.8232	9.51599	-3.48665
13	Other	M	24	367.49	3799.21	23.8807	41.2877	9.41542	-3.92189
16	Other	M	27	351.64	3624.69	22.6218	39.3325	9.43965	-3.53893
24	Other	M	31	322.92	3294.38	20.5176	35.759	9.2938	-3.93901
25	Other	M	26	389.78	3945.28	25.0966	42.9144	9.05745	-4.48015
26	Other	W	29	344.66	3324.33	19.8733	36.1368	8.68739	-3.50698
27	Other	W	26	298.56	2928.64	16.8278	31.8827	8.94614	-3.65598
28	Other	W	27	389.24	3612.44	21.6043	39.2745	8.34493	-4.04686
29	Other	W	32	331.93	3155.89	18.6065	34.4047	8.74404	-3.79407
30	Other	W	29	262.69	2479.02	13.9298	26.9426	8.39117	-3.89466
31	Other	W	29	435.82	3847.56	22.6113	41.8468	8.09349	-4.12316
32	Other	W	36	329.89	3043.27	17.8719	33.0483	7.82782	-3.2496
33	Other	W	31	364.81	3417.1	20.691	37.1891	8.47695	-3.58042
1	Total	M	1766	1524.88				6.02626
6	Total	M	1874	1543.23				5.96026
8	Total	M	1735	1573.49				5.84193
11	Total	M	1820	1542.68				5.96257
13	Total	M	1656	1538.86				5.97961
16	Total	M	1759	1554.43				5.92854
24	Total	M	1954	1573.87				5.85355
25	Total	M	1617	1553.12				5.91929
26	Total	W	2435	1774.21				5.17733
27	Total	W	2325	1801.68				5.1052
28	Total	W	2346	1783.95				5.14186
29	Total	W	2891	1885.81				4.87913
30	Total	W	2480	1927.44				4.77026
31	Total	W	2478	1845.86				4.98877
32	Total	W	2293	1734.29				5.30435
33	Total	W	2398	1763.13				5.21145
Avg.	DIA	M	984.625	450.004	1460.37	29.0164	15.8732	3.1846	7.37675	2.91033	1.10311
Avg.		W	1728.38	810.294	2437.21	44.5931	26.5105	2.95271	6.24206	2.78949	1.07104
SD		M	86.4258	39.0337	160.357	2.43216	1.74185	0.075946	0.222674	0.141649	0.0382809
SD		W	227.955	102.283	337.66	4.65684	3.67437	0.149329	0.319873	0.194063	0.039654
P-value			1.22788e-05	6.49384e-06	2.33236e-05	5.47139e-06	2.32422e-05	0.00268594	2.13061e-06	0.178765	0.122158
ES (Cohen's d)			-4.31447	-4.65414	-3.69569	-4.19298	-3.69952	1.95742	4.11727	0.711265	0.822734
Avg.	DK	M	54.5	62.565	255.914	4.02635	2.78056	4.03554	3.09092	5.07609	0.796528
Avg.		W	81.625	90.535	350.558	4.9653	3.81266	3.87349	1.98364	4.64951	0.834194
SD		M	33.4877	39.2106	165.695	2.51825	1.79846	0.228278	1.08818	0.35707	0.0310094
SD		W	36.1226	39.0399	151.169	2.0993	1.64149	0.152101	0.593822	0.276427	0.0414315
P-value			0.141775	0.174721	0.252668	0.431902	0.250637	0.120201	0.0284513	0.0190149	0.105
ES (Cohen's d)			-0.778781	-0.714881	-0.596751	-0.40502	-0.599439	0.835428	1.26319	1.33597	-1.02931
Avg.	DP	M	706.375	682.951	3839.37	44.0609	41.7316	5.49713	1.68497	5.34025	1.03714
Avg.		W	615.875	569.017	3179.74	31.4397	34.5862	5.47727	0.374671	5.20302	1.06589
SD		M	68.0251	54.702	251.509	3.72815	2.73514	0.20016	0.320625	0.227735	0.0632144
SD		W	81.162	52.7893	363.322	3.58861	3.94721	0.375431	0.635943	0.465922	0.0504832
P-value			0.0303467	0.002	0.00109277	7.39723e-06	0.00111906	0.897393	0.000357749	0.105	0.345754
ES (Cohen's d)			1.20857	2.11953	2.11113	3.44932	2.10427	0.0660292	2.60188	0.374223	-0.502722
Avg.	Other	M	27.125	355.05	3644.51	22.8964	39.6146	9.30276	-3.87286
Avg.		W	29.875	344.7	3226.03	19.002	35.0907	8.43899	-3.73147
SD		M	2.58775	26.9489	231.727	1.68423	2.53852	0.406542	0.357548
SD		W	3.13676	53.356	425.368	2.81067	4.62865	0.362024	0.29144
P-value			0.0772075	0.634531	0.0329537	0.00601328	0.0340345	0.000527297	0.401133
ES (Cohen's d)			-0.956393	0.244868	1.22178	1.68085	1.21193	2.24398	-0.433509
Avg.	Total	M	1772.62	1550.57				5.934
Avg.		W	2455.75	1814.55				5.0723
SD		M	110.119	16.9151				0.062443
SD		W	188.952	66.1356				0.179556
P-value			2.12207e-06	4.71943e-06				6.22287e-07
ES (Cohen's d)			-4.41743	-5.46871				6.41037

## Sheet: Speed intervals
			Time at speed intervals									Proportion of time at speed intervals									Cycle incline at speed intervals									Cycle length at speed intervals									Cycle rate at speed intervals									Transitions
ID	Sub-techniques	Sex	≤ 3 m/s	(3 to 4] m/s	(4 to 5] m/s	(5 to 6] m/s	(6 to 7] m/s	(7 to 8] m/s	(8 to 9] m/s	(9 to 10] m/s	>10 m/s	≤ 3 m/s	(3 to 4] m/s	(4 to 5] m/s	(5 to 6] m/s	(6 to 7] m/s	(7 to 8] m/s	(8 to 9] m/s	(9 to 10] m/s	>10 m/s	≤ 3 m/s	(3 to 4] m/s	(4 to 5] m/s	(5 to 6] m/s	(6 to 7] m/s	(7 to 8] m/s	(8 to 9] m/s	(9 to 10] m/s	>10 m/s	≤ 3 m/s	(3 to 4] m/s	(4 to 5] m/s	(5 to 6] m/s	(6 to 7] m/s	(7 to 8] m/s	(8 to 9] m/s	(9 to 10] m/s	>10 m/s	≤ 3 m/s	(3 to 4] m/s	(4 to 5] m/s	(5 to 6] m/s	(6 to 7] m/s	(7 to 8] m/s	(8 to 9] m/s	(9 to 10] m/s	>10 m/s	≤ 3 m/s	(3 to 4] m/s
1	DIA	M	130.1	277.5	14.3	0	0	0	0	0	0	100	78.6119	5.08354	0	0	0	0	0	0	8.62042	6.88571	4.35914							2.29231	2.97124	3.89835							1.20009	1.13531	1.06045
6	DIA	M	119.4	355.7	52.6	0	0	0	0	0	0	100	94.7775	19.6415	0	0	0	0	0	0	9.01806	6.44178	3.07566							2.27298	3.44022	4.69934							1.2568	1.01357	0.878378
8	DIA	M	155.2	304.3	6	0	0	0	0	0	0	100	80.1422	2.09644	0	0	0	0	0	0	8.78206	6.38818	4.12841							2.44909	3.08362	3.70903							1.10986	1.10043	1.09344
11	DIA	M	107.4	310.1	16.7	0	0	0	0	0	0	100	86.6685	5.42913	0	0	0	0	0	0	8.9711	6.72738	2.11188							2.41706	3.10922	4.20541							1.17381	1.10095	0.984936
13	DIA	M	156.3	247.1	11.3	0	0	0	0	0	0	100	73.1065	4.15441	0	0	0	0	0	0	8.90909	6.60092	2.59842							2.40429	3.29878	4.51908							1.14053	1.03386	0.919378
16	DIA	M	175.2	252.6	8	0	0	0	0	0	0	100	82.013	2.77778	0	0	0	0	0	0	8.65987	6.58268	3.81164							2.36699	3.0593	4.16684							1.16976	1.1046	0.977654
24	DIA	M	164.7	291.7	24.4	0	0	0	0	0	0	100	83.3191	8.95742	0	0	0	0	0	0	8.66001	6.39772	2.21361							2.36986	3.06523	4.26935							1.17865	1.1135	0.996144
25	DIA	M	156.6	257.8	4.9	0	0	0	0	0	0	100	74.5087	1.71809	0	0	0	0	0	0	8.84715	6.64376	3.10785							2.50178	3.36242	4.50299							1.10555	1.00881	0.904977
26	DIA	W	411.3	324.3	22.4	0	0	0	0	0	0	100	77.3432	9.14659	0	0	0	0	0	0	7.77032	4.10991	2.28293							2.21264	3.51605	4.24135							1.18371	0.973951	0.968109
27	DIA	W	383.7	370	11.2	0	0	0	0	0	0	100	77.0833	4.53074	0	0	0	0	0	0	7.94099	4.35257	1.52027							2.26407	3.48703	4.39363							1.1361	0.969987	0.938086
28	DIA	W	378.8	416.1	54.7	0	0	0	0	0	0	100	88.6262	21.3172	0	0	0	0	0	0	7.94849	4.22377	3.18159							2.46055	3.72946	4.4719							1.0648	0.933966	0.919714
29	DIA	W	526.9	409.3	80.6	0.8	0	0	0	0	0	100	85.8251	33.4579	0.605602	0	0	0	0	0	7.04949	3.79267	3.20203							2.26729	3.2763	3.87238							1.15991	1.04509	1.08815
30	DIA	W	575.1	284.7	24.1	0	0	0	0	0	0	98.9845	66.9567	8.67531	0	0	0	0	0	0	7.31516	3.99168	4.00344							2.22965	3.39237	3.88389							1.07225	1.00527	1.05364
31	DIA	W	447	280.8	3.5	0	0	0	0	0	0	98.3282	60.7135	1.30305	0	0	0	0	0	0	7.68405	4.35395	3.51464							2.20427	3.33844	3.53893							1.14159	0.992922	1.14504
32	DIA	W	255.9	473.3	42.4	0	0	0	0	0	0	100	90.2727	15.5882	0	0	0	0	0	0	8.11725	5.0011	3.18255							2.35903	3.35857	4.14019							1.13513	1.01948	0.98769
33	DIA	W	339.9	352.2	14.1	0	0	0	0	0	0	100	75.5794	5.59746	0	0	0	0	0	0	7.9419	4.76493	3.18778							2.28493	3.14	3.75221							1.16024	1.07088	1.09344
1	DK	M	0	21.2	3.9	0	0	0	0	0	0	0	6.00567	1.38642	0	0	0	0	0	0		4.92886	3.82558								4.57033	4.95116								0.815558	0.813008
6	DK	M	0	15.6	84.9	0.1	0	0	0	0	0	0	4.15667	31.7028	0.0507099	0	0	0	0	0		3.80487	1.98501								4.64694	5.6841								0.817661	0.771962
8	DK	M	0	35.9	35.4	0	0	0	0	0	0	0	9.45483	12.369	0	0	0	0	0	0		3.2485	2.15093								4.88271	5.39228								0.788955	0.774562
11	DK	M	0	0.8	18.9	0	0	0	0	0	0	0	0.223589	6.14434	0	0	0	0	0	0			1.26639									5.54236									0.787402
13	DK	M	0	38.4	16.7	0	0	0	0	0	0	0	11.3609	6.13971	0	0	0	0	0	0		4.03417	2.25473								4.83027	5.55154								0.78125	0.740741
16	DK	M	0	38.3	91.3	0	0	0	0	0	0	0	12.4351	31.7014	0	0	0	0	0	0		4.47738	2.77958								4.68665	5.38721								0.813449	0.791777
24	DK	M	0	37	36.5	0	0	0	0	0	0	0	10.5684	13.3994	0	0	0	0	0	0		3.90835	1.86279								4.26187	5.127								0.885282	0.841453
25	DK	M	0	16.7	9.3	0	0	0	0	0	0	0	4.82659	3.26087	0	0	0	0	0	0		3.916	4.42469								4.85032	4.95604								0.766284	0.819672
26	DK	W	0	72.5	15.5	0	0	0	0	0	0	0	17.2907	6.32911	0	0	0	0	0	0		2.84453	1.41447								4.35408	4.86797								0.839736	0.863931
27	DK	W	0	65.6	51.5	0.3	0	0	0	0	0	0	13.6667	20.8333	0.154639	0	0	0	0	0		2.50579	1.57588								4.22457	4.93623								0.901379	0.847868
28	DK	W	0	45.8	45	0.5	0	0	0	0	0	0	9.75506	17.537	0.288351	0	0	0	0	0		1.80251	0.800197								4.60782	5.41439								0.819367	0.810811
29	DK	W	0	43.1	31.6	0.1	0	0	0	0	0	0	9.03753	13.1175	0.0757002	0	0	0	0	0		1.02628	1.12289								4.58706	5.17583								0.815534	0.866051
30	DK	W	0	76.1	19.2	0	0	0	0	0	0	0	17.8975	6.91145	0	0	0	0	0	0		1.59245	1.71203								4.70174	5.25399								0.766629	0.79929
31	DK	W	0.1	123.2	38.5	0.3	0	0	0	0	0	0.0219974	26.6378	14.3336	0.190961	0	0	0	0	0		2.47992	2.12036								4.35067	4.88063								0.861384	0.848111
32	DK	W	0	17.4	9.6	0	0	0	0	0	0	0	3.31871	3.52941	0	0	0	0	0	0		2.54502	1.94571								4.59483	5.25138								0.782123	0.787402
33	DK	W	0	54.3	14.2	0	0	0	0	0	0	0	11.6524	5.63716	0	0	0	0	0	0		2.52527	2.49026								4.10492	4.54003								0.886221	0.912647
1	DP	M	0	54.3	263.1	170.6	139	44.8	34.3	27.9	5.5	0	15.3824	93.53	97.6531	93.9189	78.4588	46.9863	30.0323	2.54159		4.67213	2.78312	1.7302	0.20003	0.459558	0.502587	-1.35119			3.5108	4.35525	5.43416	6.54152	6.98432	7.85254	9.50719			1.06897	1.03421	1.0057	0.985613	1.06322	1.06776	0.995025
6	DP	M	0	4	130.3	194.4	141.1	60	39.9	18.4	0.2	0	1.06581	48.6557	98.5801	97.1763	85.2273	50.1256	20.2867	0.100756			3.51662	1.56144	-0.295274	-0.941638	-3.63317	-3.4344				3.83374	4.8932	6.05401	6.77277	8.77847	9.87927				1.21271	1.12383	1.0594	1.08157	0.976709	0.938967
8	DP	M	0	32.9	241.6	183.6	112.7	44.3	20.5	6.3	0	0	8.66474	84.4165	95.6748	85.5733	67.1212	26.7624	6.82557	0		4.58938	2.61305	1.85504	0.283856	0.493655	-2.09016	-2.53832			3.68951	4.69367	5.67718	7.04549	7.6147	9.65406	11.0459			1.00236	0.977214	0.955467	0.909184	0.973418	0.878735	0.852273
11	DP	M	0	46.9	272	176.5	144.5	60.5	38.2	2.3	0	0	13.1079	88.4265	99.6612	97.9661	78.0645	40.7684	2.41851	0		4.4997	3.20131	1.5357	0.0426277	-0.560419	-2.30454	-2.16128			3.38066	4.05974	4.98441	5.96053	6.36895	8.72144	9.24395			1.14011	1.11444	1.09858	1.07807	1.17178	0.988264	0.990099
13	DP	M	0	52.5	244	177.3	137	61.8	22.8	5.6	0	0	15.5325	89.7059	97.2039	95.0069	76.2022	27.7035	7.84314	0		5.06765	3.13785	1.76554	0.360095	-0.768384	-0.638394	-2.57801			3.60492	4.35961	5.49883	6.64	7.19745	8.58033	9.49905			1.06092	1.03218	0.996544	0.973486	1.02808	1.00897	0.968523
16	DP	M	0	17.1	188.7	194.5	138.1	54	33.8	9.8	1.3	0	5.55195	65.5208	98.7811	93.8817	74.4828	40.3341	11.793	0.647088		3.27313	2.8921	1.75558	0.0178264	0.0704129	-2.16159	-2.21839			3.38789	4.37204	5.35896	6.72963	7.2733	9.25846	10.063			1.14504	1.0548	1.02686	0.956899	1.01523	0.932256	0.915332
24	DP	M	0	21.4	211.5	197.7	140.6	52.9	42.5	29.2	0.5	0	6.11254	77.6432	98.6527	96.3014	74.6121	44.784	27.037	0.299401		4.89399	3.17617	1.55335	-0.103538	-1.15734	-3.03183	-3.36604			3.22043	3.9978	4.87434	5.89995	6.72741	8.73758	10.0567			1.1855	1.13936	1.11599	1.08745	1.08575	0.985222	0.939227
25	DP	M	0	71.5	269.7	195.3	116.2	41.9	18	4.5	1.2	0	20.6647	94.5652	97.0676	86.5872	58.8483	24.0964	5.80645	0.57943		3.63983	2.87575	1.63816	0.370984	0.516499	-3.37644	-3.50981			3.78534	4.54313	5.74227	7.12786	7.29475	10.9595	10.8961			0.98464	0.997408	0.960518	0.891359	1.01249	0.791557	0.857143
26	DP	W	0	22.5	205.8	182	83.4	57.5	69.3	9	0	0	5.36609	84.0343	97.5871	88.3475	65.9404	65.0094	8.03571	0		2.93268	1.98252	0.392707	-0.988189	-2.22289	-3.44079	-3.34555			3.3687	4.04928	5.00752	6.07984	7.33626	8.97527	10.0488			1.12821	1.12474	1.08804	1.05956	1.02354	0.939812	0.900901
27	DP	W	0	44.4	181.7	185.8	62.9	40.8	13.5	0.4	0	0	9.25	73.5032	95.7732	74.7031	36.6906	15.2198	0.455063	0		3.6072	2.04232	-0.015587	-0.928488	-1.71259	-2.94536				3.26114	4.00178	5.06065	6.05591	7.30785	9.14855				1.15995	1.13722	1.07584	1.06282	1.02149	0.9
28	DP	W	0	7.6	156.3	168.3	82.6	54.3	32.7	9	0	0	1.61874	60.9119	97.0588	85.4188	54.0837	36.7829	7.67918	0		0.152395	1.58626	0.172417	-0.723192	-2.8601	-4.37934	-4.9105			3.30696	4.09143	5.09672	5.92303	7.50246	8.49843	9.35192			1.10497	1.14674	1.06791	1.08743	1.00118	0.964436	0.967742
29	DP	W	0	24.5	126.1	125.8	76.5	87.8	84.3	5.8	0	0	5.13735	52.3454	95.2309	85.7623	73.1057	65.1972	5.81745	0		0.644837	-0.000503588	-0.14036	-0.74734	-2.13546	-3.43638	-3.63109			3.52534	4.52576	5.47737	6.01692	7.71241	8.81555	9.55655			1.06717	1.03093	1.00691	1.07843	0.98447	0.960839	0.96463
30	DP	W	5.9	64.4	229.6	127.9	58.5	23.1	2.4	0.2	0	1.01549	15.1458	82.6494	89.5658	61.6438	18.4064	2.39282	0.198807	0		1.87647	1.33617	0.336454	0.404139	-1.08623					3.61454	4.49523	5.60287	6.24663	6.71691					1.04453	1.01059	0.960615	1.03832	1.09546
31	DP	W	3.2	54.7	222.2	147.3	75.8	56.7	40.8	22	0	0.703916	11.827	82.7252	93.7619	79.8736	60.0636	40.3162	19.1304	0		3.18066	1.44664	0.150149	-0.455721	-1.84889	-2.22021	-3.37778			2.98556	3.8698	4.81171	5.7515	7.08232	8.10681	9.00322			1.23602	1.17556	1.1391	1.13264	1.07463	1.03567	1.03152
32	DP	W	0	30.6	219.3	168.1	76.2	54.7	38.3	3.6	0	0	5.83635	80.625	97.3928	84.7608	67.698	35.4302	3.31187	0		1.32784	1.48099	0.365924	-0.66321	-1.83672	-2.95378				4.04764	4.39744	5.30793	6.20475	7.16831	9.11626				0.960452	1.05269	1.0357	1.03653	1.04194	0.914761
33	DP	W	0	58.4	221.4	179.1	78.7	50.9	32.5	2.4	0	0	12.5322	87.892	97.0206	79.9797	54.5552	28.8376	1.93705	0		1.99478	1.94552	0.542121	-0.09324	-1.30238	-2.9991	-5.64288			3.2907	3.80027	4.72277	5.4072	6.59321	7.58656	8.42694			1.16473	1.19269	1.14445	1.18565	1.1474	1.0978	1.07527
1	Other	M	0	0	0	4.1	9	12.3	38.7	65	210.9	0	0	0	2.34688	6.08108	21.5412	53.0137	69.9677	97.4584					-7.34074		-1.6256	-3.66725	-4.6669					28.5113		58.5924	96.9723	216.209					0.235571		0.148588	0.100604	0.0524453
6	Other	M	0	0	0	2.7	4.1	10.4	39.7	72.3	198.3	0	0	0	1.36917	2.82369	14.7727	49.8744	79.7133	99.8992					-8.38343	-3.61581	-3.67528	-2.77195	-3.65194					17.4867	21.849	61.9132	118.051	224.713					0.383142	0.331126	0.136799	0.0826617	0.0497488
8	Other	M	0	6.6	3.2	8.3	19	21.7	56.1	86	194.3	0	1.73821	1.1181	4.32517	14.4267	32.8788	73.2376	93.1744	100				-5.49897	-4.6482		-3.34522	-4.1493	-4.54649				14.1602	25.5155		67.0993	161.377	282.638				0.395257	0.259933		0.127551	0.0592534	0.04026
11	Other	M	0	0	0	0.6	3	17	55.5	92.8	179.6	0	0	0	0.338792	2.0339	21.9355	59.2316	97.5815	100						-4.15999	-2.73768	-3.29639	-3.72496						23.8547	61.7339	123.165	230.484						0.307456	0.141123	0.0767039	0.0479823
13	Other	M	0	0	0	5.1	7.2	19.3	59.5	65.8	211.3	0	0	0	2.79605	4.99307	23.7978	72.2965	92.1569	100				-5.32049	-8.16976	-1.11266	-3.02141	-3.58042	-4.10749				13.0962	26.7868	33.8084	156.12	119.718	247.298				0.452489	0.241546	0.214746	0.0546747	0.0806452	0.044999
16	Other	M	0	0	0	2.4	9	18.5	50	73.3	199.6	0	0	0	1.21889	6.11829	25.5172	59.6659	88.207	99.3529					-5.28358	-6.0725	-3.69935	-2.4674	-3.42506					22.8081	21.5122	70.6728	110.583	230.598					0.294118	0.343053	0.120434	0.0854457	0.0486926
24	Other	M	0	0	0	2.7	5.4	18	52.4	78.8	166.5	0	0	0	1.34731	3.69863	25.3879	55.216	72.963	99.7006				-5.96639	-5.86912	-5.43403	-3.1714	-3.83154	-3.47243				12.061	11.6349	24.3952	80.8451	56.6634	205.355				0.49505	0.543478	0.300752	0.107342	0.165138	0.0537424
25	Other	M	0	0	1.3	5.9	18	29.3	56.7	73	205.9	0	0	0.45582	2.93241	13.4128	41.1517	75.9036	94.1935	99.4206				-4.59539	-6.71823	-4.25401	-3.51005	-3.55282	-4.54732				12.9309	26.4123	72.5063	74.168	174.119	310.951				0.403226	0.252781	0.10805	0.118297	0.0558486	0.0369231
26	Other	W	0	0	1.2	4.5	11	29.7	37.3	103	113	0	0	0.489996	2.41287	11.6525	34.0596	34.9906	91.9643	100				-5.12376	-6.89175	-3.38094	-2.39618	-2.81887	-4.35256				14.8922	22.7956	42.3097	113.133	110.439	231.762				0.392157	0.27881	0.178359	0.0783085	0.0867219	0.0496032
27	Other	W	0	0	2.8	7.9	21.3	70.4	75.2	87.5	125.3	0	0	1.13269	4.07216	25.2969	63.3094	84.7802	99.5449	100				-5.81894	-6.32497	-3.58413	-3.0531	-3.41504	-4.35866				13.8085	26.4397	63.58	127.02	185.924	364.347				0.390625	0.237389	0.118941	0.0675105	0.0512864	0.0305655
28	Other	W	0	0	0.6	4.6	14.1	46.1	56.2	108.2	102.9	0	0	0.233827	2.65283	14.5812	45.9163	63.2171	92.3208	100				-5.9971	-7.44837	-4.04113	-2.23357	-3.4485	-4.00399				7.02345	21.2104	65.8301	63.7636	127.397	254.632				0.8	0.301205	0.115031	0.13469	0.0757815	0.0453515
29	Other	W	0	0	2.6	5.4	12.7	32.3	45	93.9	71.5	0	0	1.07929	4.08781	14.2377	26.8943	34.8028	94.1825	100				-5.95764	-4.65013	-4.92309	-3.25382	-2.81049	-5.31474				11.4486	20.2529	35.735	35.465	123.226	331.814				0.490196	0.310559	0.210349	0.240616	0.0771226	0.0341588
30	Other	W	0	0	4.9	14.9	36.4	102.4	97.9	100.4	79.9	0	0	1.76386	10.4342	38.3562	81.5936	97.6072	99.8012	100				-7.1908		-2.16248	-2.76099	-4.22737	-7.48738				21.519		109.891	136.204	202.873	348.373				0.268817		0.0672608	0.0625602	0.0467508	0.0329652
31	Other	W	4.3	3.8	4.4	9.5	19.1	37.7	60.4	93	97.7	0.945886	0.821622	1.63812	6.0471	20.1264	39.9364	59.6838	80.8696	100				-7.07016	-2.16399	-4.06997	-3.46751	-3.34261	-4.37293				18.0484	27.4227	55.2033	60.207	127.846	221.153				0.310174	0.231481	0.132494	0.142079	0.0745257	0.0520021
32	Other	W	0	3	0.7	4.5	13.7	26.1	69.8	105.1	122.9	0	0.572191	0.257353	2.60718	15.2392	32.302	64.5698	96.6881	100				-5.95036	-5.86853	-5.19515	-2.13129	-3.19839	-4.48288				13.423	23.6986	31.8598	71.9631	141.19	265.522				0.413223	0.276625	0.234192	0.120247	0.0672043	0.0416424
33	Other	W	0	1.1	2.2	5.5	19.7	42.4	80.2	121.5	93.4	0	0.236052	0.873362	2.97941	20.0203	45.4448	71.1624	98.063	100				-5.43623	-5.76387	-3.83144	-2.52667	-2.96415	-6.74829				11.1944	29.3373	58.2459	63.2336	158.785	348.412				0.456621	0.217628	0.128041	0.137221	0.0596007	0.0335121
1	Total	M	130.1	353	281.3	174.7	148	57.1	73	92.9	216.4	8.52276	23.1248	18.4278	11.4445	9.69538	3.74058	4.78218	6.08582	14.1762	8.58469	6.2285	2.81999	1.3762	-0.116709	-0.907947	-2.36179	-2.96909	-4.19935																			0	28
6	Total	M	119.4	375.3	267.8	197.2	145.2	70.4	79.6	90.7	198.5	7.73266	24.3054	17.3434	12.7712	9.40354	4.55929	5.15511	5.87397	12.8554	8.95736	6.08511	2.88001	1.42729	-0.360268	-1.34308	-2.95824	-3.29186	-4.28752																			0	18
8	Total	M	155.2	379.7	286.2	191.9	131.7	66	76.6	92.3	194.3	9.86086	24.1248	18.1841	12.1926	8.36775	4.1934	4.86689	5.86441	12.3451	8.76312	5.75352	2.4189	1.36807	-0.448352	-1.4808	-3.02779	-3.22732	-4.22551																			0	46
11	Total	M	107.4	357.8	307.6	177.1	147.5	77.5	93.7	95.1	179.6	6.95911	23.1841	19.9313	11.4754	9.55744	5.02171	6.07141	6.16212	11.6374	8.90058	6.32746	2.88222	1.40737	-0.247674	-1.11198	-2.99672	-3.71637	-4.31135																			0	22
13	Total	M	156.3	338	272	182.4	144.2	81.1	82.3	71.4	211.3	10.1559	21.9623	17.6738	11.8519	9.36972	5.26966	5.34763	4.63938	13.7297	8.88397	5.89583	2.85867	1.37884	-0.00235592	-1.2452	-2.95266	-3.29687	-4.16878																			1	36
16	Total	M	175.2	308	288	196.9	147.1	72.5	83.8	83.1	200.9	11.2633	19.8007	18.5149	12.6583	9.45677	4.66088	5.38734	5.34233	12.9155	8.66534	6.02605	2.75701	1.44626	-0.322946	-1.15701	-2.92852	-3.25398	-4.23494																			0	37
24	Total	M	164.7	350.1	272.4	200.4	146	70.9	94.9	108	167	10.4611	22.237	17.3018	12.7287	9.27337	4.5033	6.02769	6.85976	10.6072	8.62985	5.92731	2.83089	1.37312	-0.291356	-1.51766	-3.0578	-3.64004	-4.42946																			0	27
25	Total	M	156.6	346	285.2	201.2	134.2	71.2	74.7	77.5	207.1	10.0792	22.2694	18.3562	12.9497	8.63745	4.58261	4.80788	4.98809	13.3295	8.76669	5.82334	2.69705	1.17603	-0.448983	-1.48323	-2.8033	-3.21437	-4.09849																			0	39
26	Total	W	411.3	419.3	244.9	186.5	94.4	87.2	106.6	112	113	23.1692	23.6199	13.7956	10.5059	5.31771	4.91212	6.00496	6.30915	6.36548	7.7047	3.72791	1.89099	0.0983825	-1.33068	-2.44279	-3.21222	-4.04621	-4.56356																			0	40
27	Total	W	383.7	480	247.2	194	84.2	111.2	88.7	87.9	125.3	21.2906	26.6341	13.7166	10.7646	4.67207	6.17024	4.92176	4.87737	6.95261	7.89294	3.91135	1.72846	-0.246774	-1.49103	-2.7804	-3.47508	-4.04539	-4.47036																			0	38
28	Total	W	378.8	469.5	256.6	173.4	96.7	100.4	88.9	117.2	102.9	21.2284	26.3114	14.3802	9.71755	5.41919	5.62654	4.98207	6.56803	5.76664	7.84212	3.83956	1.64796	-0.0202026	-1.30444	-2.91408	-3.52125	-4.01055	-4.67925																			0	26
29	Total	W	526.9	476.9	240.9	132.1	89.2	120.1	129.3	99.7	71.5	27.9285	25.2783	12.769	7.00201	4.72808	6.36595	6.8536	5.28464	3.78989	6.901	3.23261	1.2161	-0.421788	-1.28957	-2.78975	-3.64711	-4.1306	-5.16407																			0	26
30	Total	W	581	425.2	277.8	142.8	94.9	125.5	100.3	100.6	79.9	30.1349	22.0539	14.4087	7.40664	4.9222	6.50934	5.20228	5.21784	4.14419	7.13036	3.1487	1.35196	-0.39656	-1.46351	-2.89873	-3.67407	-4.11839	-4.868																			3	47
31	Total	W	454.6	462.5	268.6	157.1	94.9	94.4	101.2	115	97.7	24.6262	25.0542	14.5504	8.51029	5.14085	5.11376	5.48212	6.22969	5.29252	7.56527	3.63223	1.40393	-0.268537	-1.36745	-2.8397	-3.22178	-4.07266	-4.77249																			11	64
32	Total	W	255.9	524.3	272	172.6	89.9	80.8	108.1	108.7	122.9	14.7476	30.2155	15.6754	9.94698	5.18096	4.65652	6.22983	6.26441	7.08276	8.18318	4.53313	1.72853	0.11605	-1.23552	-2.31354	-3.28601	-3.79484	-4.57597																			0	40
33	Total	W	339.9	466	251.9	184.6	98.4	93.3	112.7	123.9	93.4	19.2676	26.4157	14.2792	10.4643	5.57792	5.28882	6.38853	7.02341	5.29448	7.88344	4.10347	1.8159	0.168625	-1.01239	-2.53963	-3.30588	-3.96025	-4.90554																			1	60
Avg.	DIA	M	145.613	287.1	17.275							100	81.6434	6.23229							8.80847	6.58352	3.17583							2.38429	3.17375	4.2463							1.16688	1.07638	0.976919
Avg.		W	414.825	363.838	31.625							99.6641	77.8	12.4521							7.72096	4.32382	3.0094							2.2853	3.40478	4.03681							1.13172	1.00144	1.02423
SD		M	23.7684	36.4356	15.6287							0	6.92746	5.89107							0.152212	0.172674	0.85505							0.0763785	0.169202	0.330322							0.0494125	0.0494939	0.0748188
SD		W	101.724	67.2679	25.9234							0.646247	10.3672	10.616							0.363593	0.396993	0.766922							0.0860774	0.176419	0.32699							0.0421778	0.0438143	0.0820835
P-value			9.87087e-05	0.016458	0.205862							0.442	0.400111	0.161							2.12634e-05	6.75405e-08	0.688215							0.0291922	0.0182096	0.223134							0.148594	0.00644015	0.248377
ES (Cohen's d)			-3.64456	-1.41857	-0.67043							0.735091	0.435921	-0.724494							3.90183	7.38173	0.204908							1.2165	-1.33657	0.6374							0.765491	1.60325	-0.602457
Avg.	DK	M		25.4875	37.1125								7.37897	13.263								4.04545	2.56871								4.67558	5.32396								0.809777	0.792572
Avg.		W		62.25	28.1375								13.657	11.0286								2.16522	1.64772								4.44071	5.04006								0.834046	0.842014
SD		M		14.0137	33.4839								4.24071	12.0909								0.531612	1.0608								0.216234	0.280561								0.0386203	0.0316326
SD		W		31.0186	15.7071								7.04223	6.30329								0.621883	0.545043								0.212574	0.284058								0.0475617	0.0412312
P-value				0.0125071	0.50818								0.0526806	0.798								0.01	0.0527215								0.0548107	0.0639633								0.13	0.0183884
ES (Cohen's d)				-1.52744	0.343182								-1.08005	0.231747								3.25011	1.09211								1.09543	1.00563								-0.560205	-1.34548
Avg.	DP	M		37.575	227.613	186.238	133.65	52.525	31.25	13	1.0875		10.7603	80.308	97.9093	93.3015	74.1272	37.6951	14.0053	0.521033		4.37654	3.0245	1.67438	0.109576	-0.235958	-2.09169	-2.64468			3.51136	4.27687	5.30792	6.49987	7.02921	9.0678	10.0239			1.08393	1.07029	1.03544	0.992682	1.05394	0.953684	0.932073
Avg.		W		38.3875	195.3	160.537	74.325	53.225	39.225	6.55			8.33919	75.5858	95.4239	80.0612	53.8179	36.1483	5.8207			1.96461	1.47749	0.225478	-0.524405	-1.87566	-3.19643	-4.18156			3.42507	4.15387	5.13594	5.96072	7.17747	8.60678	9.27748			1.10825	1.10889	1.06482	1.08517	1.04876	0.973332	0.988012
SD		M		22.5842	48.8565	10.5194	12.0983	8.00031	9.47191	10.7587	1.85968		6.49011	15.9321	1.25904	4.69355	7.97024	10.0838	10.4337	0.857082		0.665017	0.286981	0.118686	0.236604	0.698142	1.40424	0.755622			0.196862	0.28984	0.347366	0.480451	0.395693	0.924737	0.652419			0.0757981	0.0792575	0.0684201	0.0752708	0.0610807	0.085484	0.0547985
SD		W		20.1182	37.3443	23.9284	8.95509	18.1124	26.8468	7.12481			4.58921	12.586	2.69966	8.61814	18.1209	21.7977	6.17925			1.2279	0.655784	0.227002	0.468992	0.552637	0.662121	1.03861			0.313684	0.282299	0.307922	0.272367	0.377324	0.58238	0.607649			0.0846751	0.068507	0.0627797	0.0508722	0.0539879	0.0701745	0.0671798
P-value				0.940523	0.160893	0.0201259	5.42971e-08	0.922401	0.449193	0.182534			0.405048	0.521883	0.015	0.00294891	0.0164205	0.859142	0.0818			0.015	0.000135825	9.63544e-09	0.00630572	0.000156513	0.0743298	0.0253571			0.721	0.404368	0.312698	0.0184083	0.455873	0.328	0.065311			0.442	0.315338	0.38601	0.0135509	0.860016	0.721	0.721
ES (Cohen's d)				-0.0379908	0.743106	1.39048	5.5739	-0.0499959	-0.396167	0.706891	0.827003		0.430761	0.328913	1.17998	1.90807	1.45086	0.0910826	0.954528	0.859722		2.44268	3.05631	7.99922	1.70682	2.60432	1.00632	1.69222			0.329526	0.429923	0.523941	1.38058	-0.38348	0.596602	1.18397			-0.302634	-0.521109	-0.447516	-1.43977	0.0898404	-0.251239	-0.912501
Avg.	Other	M				3.975	9.3375	18.3125	51.075	75.875	195.8				2.08433	6.69852	25.8728	62.3049	85.9947	99.479				-5.34531	-6.63044	-4.10817	-3.09825	-3.41463	-4.01782				13.0621	22.7365	32.9876	78.8931	120.081	243.531
Avg.		W				7.1	18.5	48.3875	65.25	101.575	100.825				4.41169	19.9388	46.1821	63.8517	94.1793	100				-6.06812	-5.58737	-3.89854	-2.72789	-3.27818	-5.14018				13.9197	24.451	57.8319	83.8735	147.21	295.752
SD		M				2.41469	6.05096	5.77913	7.86398	9.59892	15.6486				1.26302	4.69355	7.97024	10.0838	10.4337	0.857082				0.569313	1.43048	1.72371	0.679791	0.553973	0.515148				0.861482	6.08	19.8766	32.0529	36.4206	35.8259
SD		W				3.63436	8.12703	25.8069	19.6611	10.6051	19.2783				2.71403	8.61814	18.1209	21.7977	6.17925	0				0.721982	1.752	0.938526	0.490086	0.460982	1.2911				4.42545	3.36882	24.5473	36.512	32.6501	58.3245
P-value						0.0652959	0.01	0	0.0901918	0.000172362	5.2342e-08				0.038	0.00294891	0.0164205	0.859142	0.0818	0.038				0.0970593	0.246769	0.795135	0.233799	0.600953	0.105				0.065	0.798	0.0587006	1	0.139288	0.0526171
ES (Cohen's d)						-1.01284	-1.27886	-1.60827	-0.946682	-2.5409	5.40937				-1.0995	-1.90807	-1.45086	-0.0910826	-0.954528	-0.859722				1.11177	-0.652184	-0.151049	-0.624992	-0.267771	1.14184				-0.269012	-0.348827	-1.11238	-0.144971	-0.784372	-1.07894
Avg.	Total	M	145.613	350.988	282.562	190.225	142.987	70.8375	82.325	88.875	196.888	9.37936	22.6261	18.2167	12.259	9.22018	4.56643	5.30576	5.72699	12.6995	8.76895	6.00839	2.76809	1.36915	-0.279831	-1.28086	-2.88585	-3.32624	-4.24442																			0.125	31.625
Avg.		W	416.512	465.462	257.488	167.887	92.825	101.612	104.475	108.125	100.825	22.7991	25.6979	14.1969	9.28978	5.11987	5.58041	5.75814	5.97182	5.58607	7.63788	3.76612	1.59798	-0.121351	-1.31182	-2.68983	-3.41793	-4.02236	-4.74991																			1.875	42.625
SD		M	23.7684	22.387	12.5982	10.6537	6.35238	7.2202	8.2375	11.3634	16.5196	1.48068	1.4307	0.844159	0.605582	0.466072	0.468461	0.514522	0.708981	1.15518	0.136345	0.198169	0.154686	0.0830184	0.155889	0.215495	0.225192	0.241363	0.100053																			0.353553	9.42546
SD		W	103.43	32.9099	13.7224	21.9957	4.67936	15.8915	13.2081	11.5293	19.2783	4.86446	2.40132	0.830392	1.46561	0.324215	0.700302	0.713924	0.752683	1.20855	0.426734	0.449415	0.243172	0.239749	0.148615	0.226701	0.186251	0.107123	0.226251																			3.83359	13.9687
P-value			0.000107071	2.6404e-06	0.00194637	0.0269517	1.68942e-10	0.000587329	0.00176192	0.00463963	5.01261e-08	5.95847e-05	0.00955682	1.54525e-07	0.000441688	5.68176e-11	0.00510627	0.170165	0.513975	9.2191e-09	7.61686e-05	2.14708e-07	8.78706e-08	7.25473e-08	1.98909e-09	4.45003e-09	0.000164696	2.63575e-05	0.000205097																			0.382	0.0890793
ES (Cohen's d)			-3.60997	-4.06739	1.90362	1.29255	8.99141	-2.49343	-2.01235	-1.68171	5.35107	-3.73237	-1.55415	4.80087	2.648	10.2135	-1.70197	-0.72699	-0.334855	6.01729	3.57059	6.45616	5.74177	8.30806	6.77627	6.37052	2.57486	3.7281	2.88965																			-0.642848	-0.923158
[truncated: 7 more columns]

## Sheet: Incline intervals
			Time at incline intervals									Proportion of time at incline intervals									Cycle speed at incline intervals									Cycle length at incline intervals									Cycle rate at incline intervals									Transitions
ID	Sub-techniques	Sex	≥ 8°	(8 to 6°]	(6 to 4°]	(4 to 2°]	(2 to 0°]	(0 to -2°]	(-2 to -4°]	(-4 to -6°]	< -6°	≥ 8°	(8 to 6°]	(6 to 4°]	(4 to 2°]	(2 to 0°]	(0 to -2°]	(-2 to -4°]	(-4 to -6°]	< -6°	≥ 8°	(8 to 6°]	(6 to 4°]	(4 to 2°]	(2 to 0°]	(0 to -2°]	(-2 to -4°]	(-4 to -6°]	< -6°	≥ 8°	(8 to 6°]	(6 to 4°]	(4 to 2°]	(2 to 0°]	(0 to -2°]	(-2 to -4°]	(-4 to -6°]	< -6°	≥ 8°	(8 to 6°]	(6 to 4°]	(4 to 2°]	(2 to 0°]	(0 to -2°]	(-2 to -4°]	(-4 to -6°]	< -6°	≥ 8°	(8 to 6°]
1	DIA	M	143.8	154.5	102.3	18.7	2.6	0	0	0	0	96.0588	90.8824	46.1851	7.28761	1.13389	0	0	0	0	2.97318	3.16015	3.48839	3.76768						2.34581	2.75487	3.39467	3.84885						1.26277	1.14749	1.02641	0.980392
6	DIA	M	148.3	157.2	143.6	65.6	11.8	1.2	0	0	0	99.1973	93.9629	65.1543	25.0286	5.03413	0.746269	0	0	0	2.98913	3.23388	3.6788	3.9715	4.05538					2.32517	3.02047	4.08771	4.57865	4.7473					1.2844	1.07679	0.900701	0.867245	0.854139
8	DIA	M	155.4	159.2	122.5	26.5	1.9	0	0	0	0	99.1704	92.612	54.6631	10.0341	0.791667	0	0	0	0	2.87587	3.1455	3.50198	3.76607						2.47101	2.83852	3.3345	3.88741						1.15824	1.10504	1.04864	0.965251
11	DIA	M	143.5	148.6	104.3	26.4	9.7	1.7	0	0	0	96.4382	89.1422	47.9982	10.1305	4.13294	1.05133	0	0	0	2.9833	3.24228	3.60802	3.84637	4.10009					2.42473	2.90528	3.55173	4.14638	4.35861					1.22758	1.11624	1.01546	0.926334	0.938338
13	DIA	M	150.6	152.5	87.9	17.2	6.3	0.2	0	0	0	95.9847	90.7738	40.1553	6.6615	2.72374	0.125313	0	0	0	2.83379	3.18945	3.56269	3.78059	4.05449					2.38951	3.06449	3.68899	4.25214	4.45502					1.18309	1.04298	0.966091	0.88853	0.909091
16	DIA	M	154.4	161	102.9	16.3	1.2	0	0	0	0	98.911	93.0098	46.7727	6.30317	0.512601	0	0	0	0	2.87463	3.11497	3.50043	3.78172						2.36679	2.77777	3.38037	4.03051						1.20973	1.12202	1.03673	0.9375
24	DIA	M	153.5	159.6	121.4	33.3	12.3	0.7	0	0	0	99.546	92.0946	53.6693	12.6184	5.18768	0.428659	0	0	0	2.92965	3.12777	3.51269	3.82537	4.3294					2.39036	2.71488	3.38203	3.89927	4.47563					1.22063	1.15269	1.03884	0.980392	0.966184
25	DIA	M	151.2	151.8	96.7	16.9	2.7	0	0	0	0	97.2347	90.2497	43.6569	6.55801	1.14068	0	0	0	0	2.86023	3.17672	3.51048	3.72141						2.43921	3.17184	3.77137	4.15778						1.16969	1.00341	0.930804	0.893617
26	DIA	W	180.9	187	202.4	141	42	4.2	0.5	0	0	100	95.2624	77.6371	46.2144	15.7186	2.31533	0.309598	0	0	2.4835	2.73658	3.13686	3.56062	3.72192	3.79621				1.97991	2.36054	3.09774	3.76689	4.04809	4.33254				1.25048	1.16311	1.0159	0.944106	0.918563	0.874126
27	DIA	W	186.1	187.8	217.2	132.2	38.4	2.6	0.6	0	0	100	94.8485	82.0862	42.7003	14.2012	1.40998	0.368098	0	0	2.44302	2.74545	3.20797	3.50639	3.66036	3.70844				2.03454	2.49082	3.25791	3.75616	3.95879	4.21083				1.19258	1.10395	0.98664	0.934844	0.92564	0.880282
28	DIA	W	177.2	190.1	240.7	198.4	39.4	3.6	0.2	0	0	100	96.6446	91.7652	65.4569	14.528	1.94175	0.122175	0	0	2.51018	2.77625	3.29982	3.68646	3.81852	3.84015				2.2009	2.70242	3.44671	4.11763	4.43888	4.56046				1.13868	1.02725	0.956958	0.895058	0.85921	0.842697
29	DIA	W	181.4	197.2	263.1	290.4	77.6	6.3	1.6	0	0	100	96.9518	94.3011	87.2858	26.3946	3.28467	0.931315	0	0	2.50188	2.70431	3.14974	3.49142	3.47393	3.45373				2.02938	2.22384	2.80841	3.46019	3.76604	3.95336	4.35501			1.22634	1.21226	1.11919	1.00327	0.918791	0.872093	0.847458
30	DIA	W	210.2	213.4	246	186.2	26.6	1.5	0	0	0	100	96.0396	86.3158	57.6649	9.15978	0.769625	0	0	0	2.16425	2.45592	2.97554	3.42633	3.39614					1.82141	2.28141	2.9542	3.55827	3.79478					1.17681	1.07373	1.00417	0.959205	0.894539
31	DIA	W	190.2	197.6	207.4	123.2	12.8	0.1	0	0	0	100	95.183	75.8041	38.8889	4.63097	0.0528541	0	0	0	2.39316	2.60685	3.03617	3.38039	3.48723					1.99293	2.29616	2.97251	3.54434	3.77759					1.19538	1.13572	1.02346	0.953714	0.923077
32	DIA	W	167.5	177.2	225	168.3	30.2	3.3	0.1	0	0	99.8212	95.1154	88.5478	56.3065	11.3363	1.82724	0.0621118	0	0	2.71461	2.93559	3.36285	3.66004	3.77402	3.84873				2.21909	2.70179	3.32134	3.81986	4.20889	4.48279				1.21209	1.08813	1.01253	0.956828	0.896207	0.858369
33	DIA	W	173.4	181	210.9	124	15	1.9	0	0	0	99.5408	94.8637	81.7759	41.0189	5.58659	1.03882	0	0	0	2.581	2.8374	3.22391	3.5387	3.61288	3.58937				2.08491	2.51994	3.00172	3.46447	3.73834	3.15864				1.23191	1.12515	1.07325	1.0194	0.96432	1.13636
1	DK	M	0	3.2	14.1	7.8	0	0	0	0	0	0	1.88235	6.36569	3.03975	0	0	0	0	0		3.66136	3.7074	3.95688							4.28615	4.59942	4.91569				0	0		0.854701	0.806452	0.804829
6	DK	M	0	0	6.2	52.7	38.6	3.1	0	0	0	0	0	2.81307	20.1068	16.4676	1.92786	0	0	0			3.69939	4.21339	4.52112	4.37051						4.33063	5.37271	5.95437	5.63795		0	0			0.854701	0.784133	0.758945	0.775194
8	DK	M	0	0	9.4	37.2	23.2	1.5	0	0	0	0	0	4.19456	14.0856	9.66667	0.90307	0	0	0			3.87009	4.05874	4.11434	4.03992						4.98144	5.18579	5.3455	4.80751		0	0			0.777202	0.781893	0.769971	0.840336
11	DK	M	0	0	0	3.5	14.8	1.4	0	0	0	0	0	0	1.34305	6.30592	0.865801	0	0	0				4.40948	4.31865								5.60004	5.48469			0	0				0.787402	0.787402
13	DK	M	0	0	22.7	19.8	12.6	0	0	0	0	0	0	10.37	7.66847	5.44747	0	0	0	0			3.71236	3.94098	4.14265							4.67071	5.24871	5.38545			0	0			0.795053	0.751252	0.769231
16	DK	M	0	1.1	33.7	69.9	24.3	0.6	0	0	0	0	0.635471	15.3182	27.0302	10.3802	0.369004	0	0	0			3.9351	4.22302	4.34511							4.87106	5.3262	5.51501			0	0			0.807899	0.793212	0.789096
24	DK	M	0	0	19.6	33	20.2	0.7	0	0	0	0	0	8.6649	12.5047	8.51961	0.428659	0	0	0			3.68773	3.98685	4.43657							4.20296	4.56609	5.30113			0	0			0.877193	0.873362	0.83612
25	DK	M	0	2.2	13.1	7.2	3.5	0	0	0	0	0	1.30797	5.91422	2.79395	1.47866	0	0	0	0			3.81666	3.73483								4.78133	5.00666				0	0			0.797872	0.746269
26	DK	W	0	0	4.5	60.4	22.2	0.9	0	0	0	0	0	1.72612	19.7968	8.30838	0.496141	0	0	0			3.43634	3.70198	3.89471	4.28852						4.15857	4.37397	4.80878	3.4737		0	0			0.826446	0.846092	0.809061	1.23457
27	DK	W	0	0	1.9	58.6	53.6	3.3	0	0	0	0	0	0.718065	18.9276	19.8225	1.78959	0	0	0				3.84864	4.16132	4.12268							4.27126	4.92249	5.02048		0	0				0.90203	0.845839	0.819672
28	DK	W	0	0	0	22	59.7	9.6	0	0	0	0	0	0	7.25833	22.0133	5.17799	0	0	0				3.7549	4.17738	4.62131							4.56079	5.1501	5.66851		0	0				0.823306	0.810962	0.816327
29	DK	W	0	0	0.1	11	57.4	6.3	0	0	0	0	0	0.0358423	3.30628	19.5238	3.28467	0	0	0				4.12112	4.02686	4.54349							4.7576	4.82058	5.49762		0	0				0.862069	0.832886	0.826446
30	DK	W	0	0	0	30.6	59.6	4.5	0.6	0	0	0	0	0	9.47662	20.5234	2.30888	0.348635	0	0				3.6008	3.81446	3.83277							4.64012	4.93122	4.9826		0	0				0.775194	0.772082	0.769231	0.787402
31	DK	W	0	0	14.3	83.6	61.1	3.1	0	0	0	0	0	5.22661	26.3889	22.1056	1.63848	0	0	0			3.88983	3.79396	3.9479							4.32893	4.39852	4.70023			0	0			0.899281	0.862866	0.840336
32	DK	W	0	0	0	17	10	0	0	0	0	0	0	0	5.68752	3.75375	0	0	0	0				3.63818	4.06573								4.56344	5.30632			0	0				0.796359	0.763359
33	DK	W	0	0	1.2	47.8	17.3	2.2	0	0	0	0	0	0.465297	15.8121	6.4432	1.20284	0	0	0				3.69334	3.91969								4.10736	4.52923			0	0				0.896991	0.865266
1	DP	M	5.9	10.3	102.4	227.2	213.2	123.2	28.9	18.5	9.9	3.94122	6.05882	46.2302	88.5425	92.9786	77.4843	20.2523	16.129	11.9277	3.54062	5.14307	4.851	4.9271	5.83436	6.39054	6.98129	6.19726	7.94352	2.86115	4.59569	4.4154	4.70449	5.80926	6.64864	7.24106	6.90323	8.22243	1.24224	1.13065	1.0936	1.04457	0.998544	0.958466	0.965909	0.896287	0.947226
6	DP	M	1.2	9.4	68.4	140	165.9	114.3	34.8	28.9	25.4	0.802676	5.61865	31.0345	53.4147	70.7765	71.0821	23.8193	24.4088	29.8472	4.86262	5.72073	4.93843	5.13713	5.9106	6.35834	7.44435	7.03461	8.1358	3.69559	4.8666	4.06738	4.34419	5.32006	6.08996	7.59875	6.89006	8.67422	1.31579	1.17647	1.22012	1.18548	1.11192	1.0456	0.983405	1.0226	0.938967
8	DP	M	1.1	9.1	84.9	194.2	194	111.4	24	14.2	9	0.701978	5.29378	37.8849	73.5328	80.8333	67.068	16.4384	11.9428	10.453	3.75884	4.84159	4.90076	4.84315	5.57264	6.05833	7.05334	6.279	8.06897	3.30778	4.41063	4.60837	4.84921	6.01896	6.90027	8.12553	7.73354	9.83421	1.13636	1.0929	1.06171	0.995594	0.926236	0.874909	0.866142	0.806452	0.826446
11	DP	M	5.3	16.3	110.9	225.6	187.1	117.4	34.1	27.7	16.5	3.56183	9.77804	51.0354	86.5695	79.7188	72.6036	23.103	23.0258	19.2757	3.98753	4.73037	4.76096	4.78712	5.68816	6.38906	7.35491	6.44317	7.30547	3.21289	3.9766	4.04836	4.26263	5.17319	5.95226	7.38702	6.68102	7.91169	1.24611	1.19131	1.17067	1.1194	1.09361	1.07143	0.996016	0.967742	0.916031
13	DP	M	6.3	13.8	104.9	215.6	189.2	113.5	21	21.8	14.9	4.0153	8.21429	47.9214	83.5012	81.7985	71.1153	14.4033	18.8256	17.6331	3.90499	4.82571	4.79383	4.87978	5.74597	6.49984	6.53103	7.01322	7.24148	3.43119	4.35327	4.31661	4.66462	5.86623	6.85259	7.36863	7.62057	8.80999	1.14679	1.1236	1.10973	1.04391	0.972025	0.944287	0.876741	0.915751	0.816327
16	DP	M	1.7	9.9	79.7	167.9	192.4	121.4	31.9	19.4	13	1.08905	5.71924	36.2273	64.9265	82.1871	74.6617	21.7451	16.3162	15.2225		5.77287	4.97395	5.07001	5.78437	6.37069	6.83887	6.78346	7.08131		5.10612	4.3208	4.73975	5.90961	6.74338	7.35011	7.58805	8.30014		1.13122	1.15316	1.06768	0.979369	0.94544	0.935673	0.893997	0.849515
24	DP	M	0.7	12.3	82.1	194.1	187	124.1	44.3	28.7	23	0.453956	7.09752	36.2953	73.5506	78.8697	75.9951	29.3572	23.857	26.9953		4.87437	4.75368	4.91655	5.73074	6.45101	7.55039	7.84146	7.67445		4.05482	3.95396	4.26996	5.28089	6.1098	7.39374	7.90617	8.1566		1.2012	1.19904	1.14968	1.08445	1.05973	1.03128	1.0005	0.942588
25	DP	M	4.3	12.1	108.8	228.5	205.3	112.5	27	12.3	7.5	2.76527	7.19382	49.1196	88.669	86.7343	68.514	18.5695	10.4061	8.69061	4.41564	4.64777	4.64413	4.82984	5.43942	6.02537	6.92279	6.08734	7.81207	3.79861	4.15284	4.43287	4.78203	5.80798	6.85236	8.47212	7.29243	8.74049	1.16279	1.12518	1.04489	1.00771	0.935894	0.879143	0.819672	0.83682	0.900901
26	DP	W	0	8.7	51.5	99.4	192.3	144.5	54.7	40.8	37.6	0	4.43199	19.7545	32.5795	71.9686	79.6582	33.87	31.5058	40.6048		5.24899	4.5886	4.82336	5.37736	5.95171	7.35262	6.71979	7.51527		4.54149	3.8452	4.18779	4.90859	5.68401	7.59038	6.86692	8.19692		1.15321	1.19433	1.15212	1.09455	1.05239	0.975826	0.981729	0.915831
27	DP	W	0	9.1	43.2	111.9	155.7	131	40.3	25.6	12.7	0	4.59596	16.3265	36.1434	57.5814	71.0412	24.7239	19.35	13.5394		4.63013	4.38723	4.45399	5.31983	5.60879	6.54229	5.88182	6.87395		3.93834	3.73416	3.9009	4.86075	5.25354	6.78993	5.59959	7.00974		1.17647	1.1745	1.14258	1.09725	1.07214	0.980392	1.05337	0.985915
28	DP	W	0	5.7	19.5	80	156.9	131.8	51.9	33.7	31.3	0	2.89781	7.43424	26.3939	57.854	71.0895	31.7043	25.6469	33.5118		4.83636	5.39155	4.8672	5.37447	5.6838	6.97859	6.48986	7.37909		4.0331	4.31445	4.04669	4.87362	5.41712	7.11025	6.73007	7.66068		1.2	1.25196	1.20361	1.1025	1.05035	0.988794	0.960699	0.961538
29	DP	W	0	6.2	13.6	29.4	148.7	157.7	87.2	56.6	31.4	0	3.04818	4.87455	8.83679	50.5782	82.2211	50.7567	41.3743	32.8109		5.77402	5.99354	5.42874	5.4573	5.79791	7.72693	7.14843	7.29792		5.25292	5.24449	5.04673	5.114	5.76007	8.01732	7.56985	7.8204		1.0989	1.14504	1.08401	1.06455	1.00671	0.964187	0.943203	0.929272
30	DP	W	0	7.7	35.9	100.9	184.7	133	22.2	19.1	8.5	0	3.46535	12.5965	31.2481	63.6019	68.2401	12.8995	14.1377	8.92857		5.03184	4.58769	4.4657	4.93714	5.10458	5.27063	5.74852	5.77138		5.1255	3.98714	4.08194	5.00772	5.3505	5.70881	6.12439	6.63709		0.985222	1.15385	1.09462	0.983076	0.950021	0.927909	0.939597	0.869565
31	DP	W	0	9.9	46.2	106.8	189.2	152.6	65	33.7	19.3	0	4.76879	16.886	33.7121	68.4515	80.6554	39.2512	25.2813	20.686		5.1931	4.50243	4.58728	5.25117	5.72264	7.29798	6.90353	7.22433		4.35949	3.65941	3.7871	4.54665	5.15654	6.89736	6.5905	7.06046		1.20482	1.23812	1.21501	1.15731	1.11563	1.06316	1.05111	1.02157
32	DP	W	0.3	8.2	26.8	109.5	205.6	139.1	44.2	35.3	21.8	0.178784	4.4015	10.547	36.6343	77.1772	77.021	27.4534	27.4922	23.7732		5.1508	5.38787	4.87526	5.15672	5.7346	6.94545	6.43169	7.36123		4.76889	4.71996	4.30498	4.95264	5.71813	7.35463	6.78716	7.94628		1.07759	1.1488	1.12923	1.0349	1.00096	0.951863	0.949721	0.920028
33	DP	W	0.8	9.3	43.6	127.6	222.5	139.1	39.7	27	13.8	0.459242	4.87421	16.9058	42.2097	82.8678	76.0525	24.2369	20.5479	14.9512		5.16353	4.75927	4.727	5.18475	5.72837	6.96127	6.602	7.77176		4.06487	3.71744	3.78963	4.46976	5.05687	6.51533	6.21371	7.25099		1.27592	1.281	1.24443	1.15592	1.13043	1.07044	1.0543	1.07198
1	Other	M	0	2	2.7	2.9	13.5	35.8	113.8	96.2	73.1	0	1.17647	1.21896	1.13016	5.88748	22.5157	79.7477	83.871	88.0723					8.70316	9.75644	9.80075	10.3817	9.26626					88.076	144.395	129.377	115.53	191.081					0.0988142	0.0675676	0.0807353	0.0999833	0.0550964
6	Other	M	0	0.7	2.2	3.8	18.1	42.2	111.3	89.5	59.7	0	0.41841	0.998185	1.44983	7.72184	26.2438	76.1807	75.5912	70.1528					7.27609	9.20334	9.89091	10.6158	7.9498					21.61	49.5987	179.449	179.22	135.363					0.3367	0.19305	0.0571527	0.0673129	0.0691404
8	Other	M	0.2	3.6	7.3	6.2	20.9	53.2	122	104.7	77.1	0.127632	2.09424	3.25747	2.3476	8.70833	32.0289	83.5616	88.0572	89.547					3.96271	8.14696	9.00881	8.72004	9.81745					18.4266	71.3225	126.348	118.128	274.683					0.215054	0.116234	0.0798244	0.0858124	0.0378931
11	Other	M	0	1.8	2.1	5.1	23.1	41.2	113.5	92.6	69.1	0	1.07978	0.966406	1.95702	9.84235	25.4793	76.897	76.9742	80.7243					7.38676	8.69093	9.72265	11.4084	8.18207					25.0411	50.3978	150.648	233.416	133.991					0.294985	0.175254	0.0669206	0.0504159	0.0704391
13	Other	M	0	1.7	3.4	5.6	23.2	45.9	124.8	94	69.6	0	1.0119	1.55322	2.16886	10.0303	28.7594	85.5967	81.1744	82.3669					7.46635	7.94015	9.8506	9.93157	8.91237					31.06	48.0361	173.449	160.576	250.881					0.240385	0.169779	0.0583585	0.0747664	0.0390016
16	Other	M	0	1.1	3.7	4.5	16.2	40.6	114.8	99.5	72.4	0	0.635471	1.68182	1.74014	6.92012	24.9692	78.2549	83.6838	84.7775					10.045	9.2632	9.53621	9.8066	7.18696					142.973	92.0872	152.71	146.81	24.7906					0.0701016	0.101112	0.0657828	0.0787402	0.289017
24	Other	M	0	1.4	3.1	3.5	17.6	37.8	106.6	91.6	62.2	0	0.807848	1.37047	1.32626	7.42303	23.1476	70.6428	76.143	73.0047						9.30131	9.33124	9.63205	8.40911						84.2329	120.065	132.85	38.1385						0.114789	0.0827757	0.0832178	0.22818
25	Other	M	0	2.1	2.9	5.1	25.2	51.7	118.4	105.9	78.8	0	1.24851	1.30926	1.97905	10.6464	31.486	81.4305	89.5939	91.3094					9.9461	9.23105	9.5763	8.74115	8.63411					298.582	105.248	188.98	102.739	166.62					0.0333111	0.0882223	0.0542704	0.0977199	0.061488
26	Other	W	0	0.6	2.3	4.3	10.7	31.8	106.3	88.7	55	0	0.305655	0.88224	1.40937	4.00449	17.5303	65.8204	68.4942	59.3952					6.4904	9.34554	9.02043	9.73617	6.32688					14.6034	123.037	115.069	142.177	26.8917					0.444444	0.0755668	0.0822889	0.0776742	0.235018
27	Other	W	0	1.1	2.3	6.9	22.7	47.5	122.1	106.7	81.1	0	0.555556	0.869237	2.22868	8.39497	25.7592	74.908	80.65	86.4606						7.96156	8.93884	8.29557	6.0919						70.7971	180.174	129.429	26.5204						0.118273	0.0513251	0.0755344	0.229621
28	Other	W	0	0.9	2.1	2.7	15.2	40.4	111.6	97.7	62.1	0	0.45755	0.80061	0.890795	5.60472	21.7907	68.1735	74.3531	66.4882					9.34241	9.03686	8.83121	8.85163	6.36087					61.0254	87.1621	107.907	111.255	22.6016					0.15456	0.105652	0.0840729	0.0898365	0.281294
29	Other	W	0	0	2.2	1.9	10.3	21.5	83	80.2	64.3	0	0	0.78853	0.571085	3.5034	11.2096	48.312	58.6257	67.1891					6.62795	8.78998	9.11274	8.24504	6.17793					5.36864	66.2948	102.353	94.9401	26.5383					1.23457	0.139276	0.0922604	0.102354	0.232558
30	Other	W	0	1.1	3.1	5.2	19.5	55.9	149.3	116	86.7	0	0.49505	1.08772	1.61041	6.71488	28.6814	86.7519	85.8623	91.0714						8.17037	8.20483	7.94018	7.97093						85.6853	178.725	86.6975	152.119						0.0974026	0.0472874	0.100387	0.0695701
31	Other	W	0	0.1	5.7	3.2	13.3	33.4	100.6	99.6	74	0	0.0481696	2.08333	1.0101	4.81187	17.6533	60.7488	74.7187	79.314					3.62252	7.51376	8.73885	9.18657	5.5514					9.30987	75.9413	100.059	114.721	22.0642					0.389105	0.112265	0.0910305	0.0913325	0.254237
32	Other	W	0	0.9	2.3	4.1	20.6	38.2	116.7	93.1	69.9	0	0.483092	0.905155	1.3717	7.73273	21.1517	72.4845	72.5078	76.2268					3.41914	9.2452	8.76603	8.95754	8.38292					10.2232	82.7949	141.321	105.824	126.906					0.334448	0.114569	0.0658039	0.0969798	0.0863061
33	Other	W	0	0.5	2.2	2.9	13.7	39.7	124.1	104.4	78.5	0	0.262055	0.853044	0.959312	5.10242	21.7059	75.7631	79.4521	85.0488					9.57418	8.00389	8.72773	8.626	7.98783					130.209	60.3679	129.616	117.857	137.267					0.0735294	0.14527	0.0700582	0.0850099	0.075
1	Total	M	149.7	170	221.5	256.6	229.3	159	142.7	114.7	83	9.80675	11.1366	14.5103	16.8097	15.0213	10.416	9.34818	7.51392	5.43727	3.00943	3.35666	4.16765	4.83318	5.99147	7.35773	10.1046	10.1195	10.4131																			2	3
6	Total	M	149.5	167.3	220.4	262.1	234.4	160.8	146.1	118.4	85.1	9.68202	10.8348	14.2737	16.9743	15.1804	10.4138	9.46182	7.6679	5.5113	3.01198	3.4302	4.17357	4.73478	5.87752	7.27376	9.85429	9.82163	10.1726																			3	4
8	Total	M	156.7	171.9	224.1	264.1	240	166.1	146	118.9	86.1	9.95616	10.9219	14.2385	16.78	15.2487	10.5534	9.27632	7.55448	5.47049	2.8877	3.32726	4.09982	4.68706	5.70963	7.06251	9.84619	9.77366	10.121																			2	7
11	Total	M	148.8	166.7	217.3	260.6	234.7	161.7	147.6	120.3	85.6	9.64168	10.8015	14.0802	16.8859	15.2077	10.4775	9.56392	7.79498	5.54656	3.03075	3.45515	4.2205	4.77238	5.87168	7.21035	9.74806	9.70287	10.0933																			4	2
13	Total	M	156.9	168	218.9	258.2	231.3	159.6	145.8	115.8	84.5	10.1949	10.9162	14.2235	16.7771	15.0292	10.3704	9.47368	7.52437	5.49058	2.88085	3.41063	4.19681	4.80349	5.94434	7.2989	9.9206	10.02	10.2748																			3	8
16	Total	M	156.1	173.1	220	258.6	234.1	162.6	146.7	118.9	85.4	10.0354	11.1283	14.1434	16.6249	15.0498	10.4532	9.43105	7.64384	5.4902	2.89524	3.31751	4.18002	4.81323	5.90831	7.21295	9.83836	9.80782	10.1067																			2	12
24	Total	M	154.2	173.3	226.2	263.9	237.1	163.3	150.9	120.3	85.2	9.79421	11.0074	14.3674	16.7619	15.0597	10.3722	9.5846	7.64101	5.41159	2.94029	3.31306	4.05914	4.71456	5.7945	7.14662	9.61543	9.67178	10.1814																			3	5
25	Total	M	155.5	168.2	221.5	257.7	236.7	164.2	145.4	118.2	86.3	10.0084	10.8258	14.2563	16.5862	15.2346	10.5683	9.35831	7.60765	5.55448	2.91376	3.4035	4.16645	4.79394	5.81128	7.13367	9.90096	9.82586	10.0281																			4	9
26	Total	W	180.9	196.3	260.7	305.1	267.2	181.4	161.5	129.5	92.6	10.1904	11.0579	14.6857	17.1868	15.0518	10.2186	9.09757	7.29495	5.21631	2.4878	2.89762	3.50921	4.06144	5.1452	6.44129	8.95539	8.99317	9.3533																			0	6
27	Total	W	186.1	198	264.6	309.6	270.4	184.4	163	132.3	93.8	10.3263	10.9866	14.6821	17.179	15.0039	10.2319	9.0445	7.34103	5.20475	2.44153	2.88829	3.48803	4.00587	5.0852	6.35109	8.83159	8.79153	9.22689																			0	5
28	Total	W	177.2	196.7	262.3	303.1	271.2	185.4	163.7	131.4	93.4	9.93051	11.0233	14.6996	16.9861	15.1984	10.39	9.17395	7.36382	5.23425	2.52105	2.89052	3.49976	4.05728	5.06728	6.32055	8.80113	8.83176	9.29919																			0	6
29	Total	W	181.4	203.4	279	332.7	294	191.8	171.8	136.8	95.7	9.61518	10.7813	14.7885	17.6349	15.5836	10.1664	9.10633	7.25114	5.07262	2.5008	2.8136	3.30887	3.71801	4.69482	6.07914	8.4158	8.51778	9.03071																			0	5
30	Total	W	210.2	222.2	285	322.9	290.4	194.9	172.1	135.1	95.2	10.9025	11.5249	14.7822	16.7479	15.0622	10.1089	8.92635	7.00726	4.93776	2.16071	2.57893	3.23417	3.83628	4.7471	5.99447	8.39047	8.57443	9.07696																			1	5
31	Total	W	190.2	207.6	273.6	316.8	276.4	189.2	165.6	133.3	93.3	10.3034	11.2459	14.8212	17.1614	14.9729	10.2492	8.97075	7.22102	5.05417	2.3921	2.75713	3.36005	3.90785	4.98395	6.21728	8.69558	8.77074	9.25928																			0	4
32	Total	W	167.8	186.3	254.1	298.9	266.4	180.6	161	128.4	91.7	9.67036	10.7365	14.6438	17.2257	15.3527	10.408	9.27847	7.39972	5.28469	2.70875	3.08756	3.62705	4.1418	5.17119	6.44247	8.98785	9.0431	9.45804																			1	3
33	Total	W	174.2	190.8	257.9	302.3	268.5	182.9	163.8	131.4	92.3	9.87472	10.8157	14.6194	17.1362	15.2202	10.3679	9.28519	7.44856	5.23213	2.58837	2.99292	3.54256	4.08668	5.13368	6.39513	8.80299	8.89713	9.37657																			2	3
Avg.	DIA	M	150.088	155.55	110.2	27.6125	6.0625	0.475				97.8176	91.5909	49.7819	10.5777	2.58217	0.293946				2.91497	3.17384	3.54543	3.80759	4.13484					2.39407	2.90601	3.57392	4.10012	4.50914					1.21452	1.09583	0.995459	0.929908	0.916938
Avg.		W	183.363	191.412	226.588	170.463	35.25	2.9375				99.9202	95.6136	84.7791	54.4421	12.6945	1.58003				2.47395	2.7248	3.17411	3.5313	3.61813	3.70611				2.04538	2.44712	3.10757	3.68598	3.96642	4.11644				1.20303	1.11616	1.02401	0.958304	0.912543	0.910655
SD		M	4.56835	4.39025	17.8179	16.5127	4.6195	0.660627				1.54051	1.59915	7.84318	6.25734	1.95996	0.408906				0.0615449	0.0464758	0.0670434	0.0763726	0.131444					0.0489203	0.164427	0.26198	0.242351	0.166767					0.04409	0.0518037	0.0557962	0.0437079	0.0479178
SD		W	12.9464	11.3382	21.3779	56.2424	20.2859	1.88144				0.165608	0.822887	6.5886	16.2197	6.89047	0.996369				0.158096	0.14489	0.128446	0.105267	0.15318	0.157325				0.127335	0.187024	0.215762	0.224289	0.252424	0.515935				0.0352685	0.0567487	0.0506631	0.038787	0.0304116	0.111392
P-value			8.66816e-05	1.52455e-05	1.58685e-08	0.000111692	0.0044326	0.003				0	7.0362e-05	1.83109e-07	5.32831e-05	0.00386695	0.005				4.13116e-05	2.35652e-05	2.06833e-05	4.72332e-05						4.8578e-05	0.000138777	0.00175189	0.00324458						0.574619	0.466735	0.302228	0.191216
ES (Cohen's d)			-3.4277	-4.17133	-5.91443	-3.44649	-1.98399	-1.74644				-1.91918	-3.16326	-4.83181	-3.56825	-1.99629	-1.68875				3.67635	4.1735	3.62437	3.00445	3.62032	-33.3147				3.61504	2.60606	1.94325	1.77369	2.53693	-11.2834				0.287676	-0.374176	-0.535757	-0.687206
Avg.	DK	M			14.85	28.8875	17.15	0.9125						6.70508	11.0716	7.28326	0.561799						3.77553	4.06552	4.31307	4.20521						4.63394	5.15274	5.49769							0.816625	0.790294	0.785127
Avg.		W			2.75	41.375	42.6125	3.7375						1.02149	13.3318	15.3117	1.98732							3.76911	4.00101	4.28175							4.45913	4.89612	4.92858							0.845613	0.817474	0.893249
SD		M			10.4757	23.8364	12.3277	1.06963						4.76006	9.15505	5.24018	0.662976						0.0985157	0.209722	0.160081	0.233757						0.282543	0.3186	0.238084							0.0357516	0.0390961	0.0275287
SD		W			4.9179	25.3297	21.9828	3.08218						1.80011	8.11035	7.72383	1.64387							0.163345	0.129394	0.320446							0.211464	0.245245	0.86593							0.0451562	0.035759	0.192141
P-value					0.021	0.32717	0.05	0.0377959						0.01	0.609485	0.065	0.0483214							0.00748662	0.00321906								0.00023838	0.0007244								0.0204592	0.0800772
ES (Cohen's d)					1.47866	-0.507738	-1.42875	-1.22457						1.57943	-0.261341	-1.21646	-1.13736						54.1986	1.57689	2.14408	-0.272893						23.1942	2.56519	2.48902	-8.04923						32.3029	-1.3098	-1.01366
Avg.	DP	M	3.3125	11.65	92.7625	199.137	191.763	117.225	30.75	21.4375	14.9	2.16641	6.87177	41.9686	76.5883	81.7371	72.3155	20.961	18.1139	17.5056	4.07837	5.06956	4.82709	4.92383	5.71328	6.3179	7.08462	6.70994	7.65788	3.38453	4.43957	4.27047	4.57711	5.64827	6.51866	7.61712	7.32688	8.58122	1.20835	1.14657	1.13161	1.07675	1.01276	0.972376	0.934355	0.917519	0.89225
Avg.		W	0.1375	8.1	35.0375	95.6875	181.95	141.1	50.65	33.975	22.05	0.0797533	4.06047	13.1656	30.9697	66.2601	75.7474	30.612	25.667	23.6007		5.1286	4.94977	4.77857	5.25734	5.66655	6.88447	6.4907	7.14937		4.51057	4.15278	4.14322	4.84172	5.4246	6.998	6.56027	7.44782		1.14652	1.19845	1.1582	1.08626	1.04733	0.990322	0.991715	0.959462
SD		M	2.37031	2.48768	15.8837	31.9458	13.9801	5.05844	7.27677	6.50756	6.50933	1.55709	1.53311	7.44814	12.6933	6.37852	3.60144	4.68353	5.37063	7.64656	0.481329	0.44184	0.109744	0.121246	0.149011	0.17669	0.343116	0.584379	0.402326	0.340492	0.397113	0.225822	0.243151	0.332316	0.397788	0.441935	0.454191	0.596736	0.0709429	0.0382392	0.064032	0.0681487	0.0735633	0.0781063	0.0734116	0.0758822	0.0538515
SD		W	0.287539	1.49188	13.6546	29.9443	26.167	9.86683	19.4121	11.3417	10.43	0.165608	0.79603	5.20996	10.0441	10.8979	5.11593	11.2838	8.30942	11.1614		0.333845	0.572082	0.31269	0.164738	0.247737	0.740652	0.477037	0.611941		0.50339	0.569445	0.408502	0.222091	0.26936	0.704893	0.588886	0.538744		0.0902227	0.0523046	0.0578069	0.0586881	0.0603436	0.0508413	0.0522904	0.0651064
P-value			0	0.00501902	2.13481e-06	1.06171e-05	0.370172	9.7746e-05	0.0239666	0.0199913	0.126493	0	0.000855076	8.35967e-07	2.00585e-06	0.00507633	0.14559	0.05128	0.0518194	0.225977		0.442	0.568897	0.251422	4.7429e-05	4.5605e-05	0.503961	0.425394	0.105		0.758982	0.599855	0.021	9.15623e-05	2.84626e-05	0.05	0.0119191	0.00137471		0.998889	0.0390116	0.0222596	0.0452257	0.0509064	0.100707	0.065	0.0416746
ES (Cohen's d)			1.88053	1.73075	3.8974	3.34128	0.467751	-3.04515	-1.35751	-1.35597	-0.822445	1.88456	2.30152	4.4814	3.9857	1.73336	-0.775743	-1.11716	-1.07962	-0.63711	11.9828	-0.150766	-0.297834	0.612572	2.90276	3.02717	0.34677	0.411004	0.981977	14.0575	-0.156607	0.271691	1.29076	2.85377	3.22068	1.0524	1.4578	1.99374	24.0878	0.000714877	-1.14318	-1.28895	-1.10456	-1.07394	-0.886356	-1.13862	-1.12498
Avg.	Other	M		1.8	3.425	4.5875	19.725	43.55	115.65	96.75	70.25		1.05908	1.54447	1.76236	8.39748	26.8287	79.039	81.8861	82.4944					7.8266	8.94167	9.58968	9.90466	8.54477
Avg.		W		0.65	2.775	3.9	15.75	38.55	114.213	98.3	71.45		0.325891	1.03373	1.25643	5.73368	20.6853	69.1203	74.333	76.3993					6.51277	8.50839	8.79258	8.72984	6.85633
SD		M		0.8652	1.65853	1.12178	4.02057	6.25916	5.87002	6.07877	6.6614		0.503828	0.734601	0.427721	1.68169	3.59033	4.68353	5.37063	7.64656					2.07114	0.626358	0.299595	0.913095	0.813369
SD		W		0.427618	1.22212	1.59553	4.65372	10.3426	19.3695	11.1478	10.6465		0.210857	0.433958	0.515419	1.74317	5.35989	11.431	8.30942	11.1614					2.6577	0.682366	0.275306	0.578909	1.07745
P-value				0.00690043	0.388562	0.337587	0.0893645	0.265702	0.845636	0.736507	0.791649		0.0039316	0.117654	0.0514147	0.00767884	0.0192682	0.0484189	0.0518194	0.225977					0.350624	0.20717	7.46041e-05	0.00978716	0.00363352
ES (Cohen's d)				1.68515	0.446196	0.498496	0.914069	0.584914	0.100444	-0.172635	-0.135129		1.89846	0.846568	1.06826	1.55531	1.34674	1.13551	1.07962	0.63711					0.551439	0.661531	2.77053	1.53674	1.76876
Avg.	Total	M	153.425	169.813	221.238	260.225	234.7	162.162	146.4	118.188	85.15	9.88993	10.9465	14.2617	16.775	15.1289	10.4531	9.43724	7.61852	5.48906	2.94625	3.37675	4.15799	4.76908	5.86359	7.21206	9.85356	9.84289	10.1739																			2.875	6.25
Avg.		W	183.5	200.162	267.15	311.425	275.562	186.325	165.312	132.275	93.5	10.1017	11.0215	14.7153	17.1573	15.1807	10.2676	9.11039	7.29094	5.15459	2.47514	2.86332	3.44621	3.9769	5.00355	6.28018	8.7351	8.80245	9.26012																			0.5	4.625
SD		M	3.49561	2.65246	2.83243	2.88927	3.35985	2.38384	2.30155	1.99459	1.03785	0.190312	0.13227	0.132064	0.126261	0.0977914	0.075821	0.106766	0.0916124	0.0494443	0.0619329	0.0551446	0.0527296	0.0517526	0.0897189	0.0966313	0.140357	0.152838	0.121036																			0.834523	3.37004
SD		W	12.8084	11.1025	10.8768	11.7472	10.7586	5.14219	4.33604	2.77115	1.38151	0.42153	0.263924	0.0732827	0.248273	0.206625	0.109674	0.131333	0.13704	0.119182	0.15911	0.153179	0.13192	0.144054	0.184117	0.168254	0.224555	0.184492	0.146495																			0.755929	1.18773
P-value			0.000203493	7.77822e-05	3.02524e-06	2.57578e-06	5.11556e-06	3.14225e-07	4.13894e-07	3.65767e-08	4.35322e-09	0.225233	0.488542	3.81699e-06	0.00283846	0.536083	0.00185174	9.68203e-05	0.000105149	3.62222e-05	2.57336e-05	1.07891e-05	1.50198e-07	1.81459e-07	2.80684e-07	2.72951e-08	6.32749e-08	1.01463e-08	2.84838e-09																			3.59396e-05	0.231469
ES (Cohen's d)			-3.20352	-3.7601	-5.77691	-5.98545	-5.12714	-6.02888	-5.44841	-5.83503	-6.83404	-0.647412	-0.359143	-4.24772	-1.94084	-0.320398	1.9674	2.73099	2.81039	3.66589	3.90219	4.45995	7.08541	7.31898	5.93848	6.79219	5.97311	6.14167	6.80043																			2.98293	0.643146
[truncated: 7 more columns]

## Sheet: CL_CR at matched speed-incline 
		DIA [3-4 m/s on 4-6°]		DK [4-5 m/s on 2-4°]		DP [5-6 m/s on 0-2°]
ID	Sex	CL	CR	CL	CR	CL	CR
1	M	3.30919	1.04693	4.95116	0.813062	5.59366	0.981586
6	M	3.94432	0.917283	5.48305	0.782951	4.93918	1.12085
8	M	3.27891	1.06898	5.41809	0.780796	5.95031	0.927762
11	M	3.46599	1.03937	5.60004	0.787402	5.13637	1.07383
13	M	3.62089	0.981334	5.6069	0.731768	5.71518	0.955532
16	M	3.28446	1.05542	5.37948	0.792674	5.66479	0.983423
24	M	3.26364	1.07088	4.9269	0.84688	5.00929	1.09063
25	M	3.73874	0.944346			5.95542	0.939343
26	W	3.37	0.994459	4.88886	0.859788	4.96466	1.09027
27	W	3.38264	0.982386	4.72034	0.862958	4.98258	1.08413
28	W	3.53401	0.964966	5.47964	0.833333	4.95249	1.08836
29	W	3.02206	1.13741	4.96388	0.904996	5.29558	1.04154
30	W	3.24453	1.04131	5.22019	0.813062	5.56055	0.957351
31	W	3.27663	1.00085	4.80996	0.854912	4.73399	1.15979
32	W	3.37647	1.02145	5.28819	0.757576	5.23482	1.0454
33	W	3.0981	1.08172	4.39275	0.929942	4.70076	1.14747
Avg.	M	3.48827	1.01557	5.33795	0.79079	5.49552	1.00912
Avg.	W	3.28806	1.02807	4.97048	0.852071	5.05318	1.07679
SD	M	0.255427	0.0597078	0.285422	0.0348855	0.41054	0.074731
SD	W	0.165975	0.0573116	0.348743	0.0532559	0.292334	0.0640841
P-value		0.0876735	0.67572	0.0430211	0.0203881	0.0279298	0.0727285
Difference (%)		-5.73963	1.23096	-6.88409	7.74928	-8.04917	6.7057
ES (Cohen's d)		0.929517	-0.213616	1.15317	-1.36125	1.24124	-0.97209

## Sheet: Transition types
ID	Sub-techniques	Sex	#transitions	Speed	Incline
1	Total	M	94	6.43138	0.672026
6	Total	M	92	6.41377	0.412601
8	Total	M	121	5.53031	0.962675
11	Total	M	95	6.27498	-0.0314799
13	Total	M	108	5.64659	1.06779
16	Total	M	119	5.80475	1.2428
24	Total	M	115	6.24369	0.335661
25	Total	M	105	5.64907	1.44327
26	Total	W	107	5.74876	0.22904
27	Total	W	111	5.26239	0.23618
28	Total	W	117	6.05148	-0.644028
29	Total	W	116	5.72862	-0.413195
30	Total	W	118	5.11361	0.187174
31	Total	W	157	5.1358	0.68938
32	Total	W	115	5.70405	0.183817
33	Total	W	131	5.39871	0.429614
1	Total per min	M	3.69865
6	Total per min	M	3.57691
8	Total per min	M	4.61395
11	Total per min	M	3.69487
13	Total per min	M	4.21091
16	Total per min	M	4.59332
24	Total per min	M	4.3841
25	Total per min	M	4.05635
26	Total per min	W	3.7018
27	Total per min	W	3.75378
28	Total per min	W	3.89636
29	Total per min	W	3.90145
30	Total per min	W	3.75435
31	Total per min	W	4.88731
32	Total per min	W	3.73809
33	Total per min	W	4.45798
1	DIA-DK	M	1	3.87356	4.82676
6	DIA-DK	M	11	4.19382	1.74391
8	DIA-DK	M	10	3.84776	2.80322
11	DIA-DK	M	5	4.1932	1.06712
13	DIA-DK	M	4	4.01867	2.89433
16	DIA-DK	M	9	4.0188	2.75437
24	DIA-DK	M	7	4.1191	1.54946
25	DIA-DK	M	2	3.9218	0.914598
26	DIA-DK	W	8	3.58361	1.916
27	DIA-DK	W	14	3.8752	1.39975
28	DIA-DK	W	14	3.82065	1.21359
29	DIA-DK	W	7	3.75327	0.83256
30	DIA-DK	W	12	3.5682	1.51937
31	DIA-DK	W	15	3.62139	1.65138
32	DIA-DK	W	4	3.93395	1.73073
33	DIA-DK	W	7	3.95538	1.58315
1	DIA-DP	M	19	4.05029	1.74899
6	DIA-DP	M	8	4.13355	2.57178
8	DIA-DP	M	8	3.76169	1.78567
11	DIA-DP	M	11	4.146	2.56882
13	DIA-DP	M	13	4.02477	3.18429
16	DIA-DP	M	10	3.94628	2.56033
24	DIA-DP	M	14	4.19357	2.77065
25	DIA-DP	M	17	3.81535
26	DIA-DP	W	14	3.8949	0.599985
27	DIA-DP	W	8	3.64318	1.15663
28	DIA-DP	W	7	3.8311	0.638119
29	DIA-DP	W	11	3.93694	3.15389
30	DIA-DP	W	7	3.13349	1.94163
31	DIA-DP	W	5	3.40811	1.58106
32	DIA-DP	W	21	3.86803	1.71487
33	DIA-DP	W	16	3.7321	3.02712
1	DIA-Other	M	0
6	DIA-Other	M	0
8	DIA-Other	M	2	3.49645	5.93318
11	DIA-Other	M	0
13	DIA-Other	M	0
16	DIA-Other	M	0
24	DIA-Other	M	0
25	DIA-Other	M	0
26	DIA-Other	W	0
27	DIA-Other	W	0
28	DIA-Other	W	0
29	DIA-Other	W	0
30	DIA-Other	W	0
31	DIA-Other	W	2	3.13494	3.64075
32	DIA-Other	W	1	3.32082	2.24677
33	DIA-Other	W	0
1	DK-DIA	M	4	3.73356	4.44511
6	DK-DIA	M	10	3.99801	3.98954
8	DK-DIA	M	6	3.53577	4.03222
11	DK-DIA	M	3	4.20647	3.03296
13	DK-DIA	M	8	3.63897	4.89088
16	DK-DIA	M	13	3.65237	4.94035
24	DK-DIA	M	12	3.72508	4.56593
25	DK-DIA	M	7	3.56342	5.606
26	DK-DIA	W	8	3.42078	3.39844
27	DK-DIA	W	15	3.50581	3.70652
28	DK-DIA	W	9	3.57764	2.59599
29	DK-DIA	W	9	3.88997	2.4307
30	DK-DIA	W	11	3.42857	2.47591
31	DK-DIA	W	18	3.45398	4.38337
32	DK-DIA	W	6	3.69121	2.6703
33	DK-DIA	W	10	3.49297	3.43888
1	DK-DP	M	0
6	DK-DP	M	2	4.87712	0.219568
8	DK-DP	M	10	4.36286	1.53334
11	DK-DP	M	5	4.47353	1.2277
13	DK-DP	M	9	4.31214	1.63216
16	DK-DP	M	9	4.49575	1.63303
24	DK-DP	M	2	4.41669	1.40279
25	DK-DP	M	4	4.43587	1.27475
26	DK-DP	W	5	4.17912	0.71488
27	DK-DP	W	6	4.43955	0.111259
28	DK-DP	W	6	4.72331	0.355987
29	DK-DP	W	8	4.06535	0.124259
30	DK-DP	W	9	3.92231	0.384239
31	DK-DP	W	15	4.02541	1.56615
32	DK-DP	W	1	4.40576	3.40992
33	DK-DP	W	3	3.90657	0.302152
1	DK-Other	M	0
6	DK-Other	M	0
8	DK-Other	M	0
11	DK-Other	M	0
13	DK-Other	M	0
16	DK-Other	M	0
24	DK-Other	M	0
25	DK-Other	M	0
26	DK-Other	W	0
27	DK-Other	W	0
28	DK-Other	W	0
29	DK-Other	W	0
30	DK-Other	W	0
31	DK-Other	W	0
32	DK-Other	W	0
33	DK-Other	W	0
1	DP-DIA	M	16	3.73934	5.62627
6	DP-DIA	M	10	3.9702	6.21938
8	DP-DIA	M	18	3.67938	5.22536
11	DP-DIA	M	16	3.64019	6.31674
13	DP-DIA	M	13	3.59245	6.60327
16	DP-DIA	M	11	3.65345	6.79006
24	DP-DIA	M	9	3.80981	6.55784
25	DP-DIA	M	14	3.65685	6.55509
26	DP-DIA	W	15	3.63997	5.32651
27	DP-DIA	W	7	3.59727	5.77895
28	DP-DIA	W	13	4.22964	4.42439
29	DP-DIA	W	13	4.61252	4.71865
30	DP-DIA	W	13	3.73443	4.95349
31	DP-DIA	W	10	3.40128	5.37604
32	DP-DIA	W	21	3.91205	4.35157
33	DP-DIA	W	20	3.53498	4.68896
1	DP-DK	M	1	3.91409	5.59121
6	DP-DK	M	0
8	DP-DK	M	3	4.04443	3.10097
11	DP-DK	M	0
13	DP-DK	M	5	3.72718	4.13573
16	DP-DK	M	6	4.04086	3.99611
24	DP-DK	M	2	3.69237	4.45882
25	DP-DK	M	3	3.84457	4.23244
26	DP-DK	W	3	4.32757	3.3987
27	DP-DK	W	6	3.79319	2.35598
28	DP-DK	W	2	4.20064	1.00124
29	DP-DK	W	8	4.35922	1.39334
30	DP-DK	W	2	3.55172	1.32951
31	DP-DK	W	9	3.94743	2.30559
32	DP-DK	W	1	3.40038	3.0044
33	DP-DK	W	5	3.69958	2.36648
1	DP-Other	M	26	8.3397	-4.84248
6	DP-Other	M	24	8.74211	-5.50552
8	DP-Other	M	28	7.51159	-4.77388
11	DP-Other	M	26	8.49566	-6.24867
13	DP-Other	M	24	8.09547	-5.93008
16	DP-Other	M	26	8.1566	-5.30006
24	DP-Other	M	30	8.65081	-5.676
25	DP-Other	M	25	7.42899	-4.36212
26	DP-Other	W	25	8.24335	-6.13357
27	DP-Other	W	26	7.14376	-5.54789
28	DP-Other	W	31	8.1769	-6.12252
29	DP-Other	W	23	7.57113	-5.99774
30	DP-Other	W	27	6.83359	-5.06236
31	DP-Other	W	31	7.42742	-5.31615
32	DP-Other	W	28	7.85736	-6.24214
33	DP-Other	W	30	7.47337	-5.29293
1	Other-DIA	M	0
6	Other-DIA	M	0
8	Other-DIA	M	1	3.9	8.35988
11	Other-DIA	M	0
13	Other-DIA	M	0
16	Other-DIA	M	0
24	Other-DIA	M	0
25	Other-DIA	M	0
26	Other-DIA	W	0
27	Other-DIA	W	0
28	Other-DIA	W	0
29	Other-DIA	W	0
30	Other-DIA	W	0
31	Other-DIA	W	1	2.78332	4.1886
32	Other-DIA	W	1	3.21102	1.57499
33	Other-DIA	W	0
1	Other-DK	M	0
6	Other-DK	M	0
8	Other-DK	M	0
11	Other-DK	M	0
13	Other-DK	M	0
16	Other-DK	M	0
24	Other-DK	M	0
25	Other-DK	M	0
26	Other-DK	W	0
27	Other-DK	W	0
28	Other-DK	W	0
29	Other-DK	W	0
30	Other-DK	W	0
31	Other-DK	W	1	3.52453	0.875503
32	Other-DK	W	0
33	Other-DK	W	0
1	Other-DP	M	22	8.70122	0.48277
6	Other-DP	M	24	8.0003	1.52933
8	Other-DP	M	24	7.37172	1.19118
11	Other-DP	M	24	7.75545	0.596013
13	Other-DP	M	24	7.57296	1.13379
16	Other-DP	M	26	7.9797	1.19703
24	Other-DP	M	29	7.75316	0.585261
25	Other-DP	M	23	7.55671	1.42519
26	Other-DP	W	26	7.49518	1.27984
27	Other-DP	W	25	6.60583	1.49475
28	Other-DP	W	29	7.53642	-0.287459
29	Other-DP	W	24	7.53723	-1.00095
30	Other-DP	W	24	6.72407	1.30276
31	Other-DP	W	34	7.15695	-0.0725845
32	Other-DP	W	26	7.39271	1.12394
33	Other-DP	W	30	7.29707	0.717885
Avg.	Total	M	106.125	5.99932	0.763168
Avg.		W	121.5	5.51793	0.112248
SD		M	11.5936	0.377787	0.502937
SD		W	15.9284	0.339328	0.434508
P-value			0.049	0.0180408	0.0152787
ES (Cohen's d)			-1.10368	1.34065	1.38503
Avg.	Total per min	M	4.10363
Avg.		W	4.01139
SD		M	0.414238
SD		W	0.43011
P-value			0.669
ES (Cohen's d)			0.218448
Avg.	DIA-DK	M	6.125	4.02334	2.31922
Avg.		W	10.125	3.76396	1.48082
SD		M	3.72012	0.136645	1.28209
SD		W	4.12094	0.156941	0.336179
P-value			0.0611255	0.00344839	0.111587
ES (Cohen's d)			-1.01894	1.76279	0.894559
Avg.	DIA-DP	M	12.5	4.00894	2.45579
Avg.		W	11.125	3.68098	1.72666
SD		M	4.03556	0.157161	0.518914
SD		W	5.48862	0.279554	0.969167
P-value			0.577929	0.0146138	0.0919227
ES (Cohen's d)			0.285436	1.44621	0.93796
Avg.	DIA-Other	M	0.25	3.49645	5.93318
Avg.		W	0.375	3.22788	2.94376
SD		M	0.707107
SD		W	0.744024	0.131431	0.985691
P-value			0.119279	0.286191	0.320332
ES (Cohen's d)			-0.172224	2.88983	4.28904
Avg.	DK-DIA	M	7.875	3.75671	4.43787
Avg.		W	10.75	3.55762	3.13752
SD		M	3.60307	0.230829	0.772567
SD		W	3.91882	0.161106	0.705456
P-value			0.149058	0.0676345	0.00346627
ES (Cohen's d)			-0.763763	1.00023	1.75778
Avg.	DK-DP	M	5.125	4.48199	1.27476
Avg.		W	6.625	4.20842	0.871106
SD		M	3.79614	0.185211	0.492441
SD		W	4.24054	0.289154	1.12848
P-value			0.468486	0.072	0.189
ES (Cohen's d)			-0.372719	1.1267	0.463642
Avg.	DK-Other	M
Avg.		W
SD		M
SD		W
P-value
ES (Cohen's d)
Avg.	DP-DIA	M	13.375	3.71771	6.23675
Avg.		W	14	3.83277	4.95232
SD		M	3.20435	0.121715	0.540795
SD		W	4.69042	0.405141	0.502345
P-value			0.760832	0.463166	0.000228467
ES (Cohen's d)			-0.1556	-0.384645	2.46095
Avg.	DP-DK	M	2.5	3.87725	4.25255
Avg.		W	4.5	3.90997	2.1444
SD		M	2.20389	0.150892	0.805046
SD		W	2.9761	0.360167	0.842434
P-value			0.150767	0.821793	0.000568885
ES (Cohen's d)			-0.763763	-0.118492	2.55858
Avg.	DP-Other	M	26.125	8.17762	-5.32985
Avg.		W	27.625	7.59086	-5.71441
SD		M	2.03101	0.490075	0.636869
SD		W	2.92465	0.486161	0.461392
P-value			0.255621	0.0306262	0.190366
ES (Cohen's d)			-0.59576	1.20207	0.691534
Avg.	Other-DIA	M	0.125	3.9	8.35988
Avg.		W	0.25	2.99717	2.88179
SD		M	0.353553
SD		W	0.46291	0.302429	1.8481
P-value			0.554246
ES (Cohen's d)			-0.303488	4.2218	4.19197
Avg.	Other-DK	M	0
Avg.		W	0.125	3.52453	0.875503
SD		M	0
SD		W	0.353553
P-value			0.350617
ES (Cohen's d)			-0.5
Avg.	Other-DP	M	24.5	7.8364	1.01757
Avg.		W	27.25	7.21818	0.569773
SD		M	2.13809	0.409241	0.406116
SD		W	3.49489	0.366323	0.913448
P-value			0.0827919	0.0067199	0.234841
ES (Cohen's d)			-0.949244	1.59181	0.633496

## Sheet: Regression analysis
			Proportion of time
ID	Sex	Average race speed (m/s)	DIA	DK	DP	Other
32	W	5.30435	44.4787	1.56664	34.0814	19.8733
33	W	5.21145	40.0662	3.87493	35.3678	20.691
26	W	5.17733	42.7193	4.96559	35.4873	16.8278
28	W	5.14186	47.6247	5.10608	28.6628	18.6065
27	W	5.1052	42.4543	6.51614	29.4253	21.6043
31	W	4.98877	39.5929	8.79482	33.7404	17.8719
29	W	4.87913	53.9418	3.95586	28.1725	13.9298
30	W	4.77026	45.8665	4.94231	26.5798	22.6113
1	M	6.02626	27.6579	1.65456	48.451	22.2365
11	M	5.96257	28.1465	1.26468	48.0236	22.5653
6	M	5.96026	34.1997	6.50778	38.1233	21.1692
13	M	5.97961	26.9459	3.58642	45.587	23.8807
16	M	5.92854	28.0392	8.33103	41.008	22.6218
24	M	5.85355	30.5521	4.66176	44.2686	20.5176
25	M	5.91929	27.0108	1.66246	46.2302	25.0966
8	M	5.84193	29.5788	4.54213	40.7953	25.0837
5	M	5.84587	26.5827	3.55191	46.4675	23.3979
18	M	5.86162	35.2565	4.79716	39.181	20.7653
7	M	5.87506	31.5546	1.36479	45.9436	21.137
22	M	5.84528	31.0948	2.53525	43.1672	23.2027
23	M	5.82573	28.9889	2.03639	47.1021	21.8726
17	M	5.71338	29.4848	0.0731865	49.0647	21.3773
9	M	5.76042	27.4435	0.511929	52.7094	19.3352
21	M	5.72672	29.4879	3.76755	42.2891	24.4554
3	M	5.5421	36.2982	2.96903	38.1329	22.5999
12	M	5.54252	37.6181	3.66864	38.6648	20.0485
20	M	5.55313	32.1038	8.74752	36.9804	22.1682
10	M	5.51021	39.3089	4.76407	35.9613	19.9657
15	M	5.44821	34.5375	0	42.5737	22.8888
19	M	5.438	42.2696	3.57919	34.1894	19.9618
2	M	5.13524	35.8647	5.06781	40.7526	18.3149
14	M	5.20065	35.7818	6.80613	36.2522	21.1599
4	M	5.03919	34.2575	3.09567	42.6096	20.0373
Dependent Variable: Proportion of time in DIA
Model		Unstandardized Coefficients		Standardized Coefficients	t	Sig.	95,0% Confidence Interval for B
		B	Std. Error	Beta			Lower Bound	Upper Bound	R Square
1	(Constant)	57.192	3.22707		17.7226	8.91359e-18	50.6104	63.7736	0.616475
	Sex	-12.592	1.78383	-0.785159	-7.05898	6.29141e-08	-16.2301	-8.95386
2	(Constant)	103.809	11.2542		9.22404	2.8996e-10	80.8247	126.793	0.760881
	Sex	-6.08284	2.09491	-0.379288	-2.90363	0.00685791	-10.3612	-1.80446
	Average race speed	-10.4733	2.46057	-0.556002	-4.25645	0.000187896	-15.4985	-5.44815
Dependent Variable: Proportion of time in DK
Model		Unstandardized Coefficients		Standardized Coefficients	t	Sig.	95,0% Confidence Interval for B
		B	Std. Error	Beta			Lower Bound	Upper Bound	R Square
1	(Constant)	6.358	1.67453		3.79688	0.000640265	2.94277	9.77323	0.0671748
	Sex	-1.383	0.925632	-0.259181	-1.49411	0.145256	-3.27084	0.504838
2	(Constant)	13.7014	7.2664		1.88558	0.0690682	-1.13857	28.5414	0.0995442
	Sex	-0.35763	1.35261	-0.0670217	-0.2644	0.793279	-3.12003	2.40476
	Average race speed	-1.64983	1.5887	-0.263239	-1.03848	0.307347	-4.8944	1.59474
Dependent Variable: Proportion of time in DP
Model		Unstandardized Coefficients		Standardized Coefficients	t	Sig.	95,0% Confidence Interval for B
		B	Std. Error	Beta			Lower Bound	Upper Bound	R Square
1	(Constant)	20.308	3.31614		6.12398	8.62719e-07	13.5447	27.0713	0.543756
	Sex	11.142	1.83307	0.737398	6.07834	9.82094e-07	7.40343	14.8806
2	(Constant)	-19.6544	12.5819		-1.56212	0.128749	-45.35	6.04128	0.663309
	Sex	5.56199	2.34206	0.368103	2.37482	0.0241505	0.778859	10.3451
	Average race speed	8.97829	2.75087	0.505897	3.2638	0.00274595	3.36027	14.5963
Dependent Variable: Proportion of time in Other
Model		Unstandardized Coefficients		Standardized Coefficients	t	Sig.	95,0% Confidence Interval for B
		B	Std. Error	Beta			Lower Bound	Upper Bound	R Square
1	(Constant)	16.16	1.51969		10.6337	7.23996e-12	13.0606	19.2594	0.26938
	Sex	2.84	0.84004	0.519019	3.38079	0.00196903	1.12673	4.55327
2	(Constant)	2.28309	6.18648		0.369045	0.714686	-10.3514	14.9176	0.379304
	Sex	0.902346	1.15159	0.164906	0.783567	0.439437	-1.44951	3.2542
	Average race speed	3.11771	1.35259	0.485097	2.30498	0.0282649	0.35534	5.88007
